# Supplementary material for: Transcriptomic Profiling Reveals Lysine-Mediated Proliferative Mechanisms in Mongolian Horse Myogenic Satellite Cells
Source: Animals (Basel). 2025 Jun 9;15(12):1711. doi: 10.3390/ani15121711 (PMC12189514; doi:10.3390/ani15121711)
Supplement: Supplementary file 1 [file animals-15-01711-s001.zip]

Archive with 1 entries (1 files):
- animals-3598011-supplementary.xls
