# Supplementary material for: Transcriptomic Profiling Reveals Lysine-Mediated Proliferative Mechanisms in Mongolian Horse Myogenic Satellite Cells
Source: Animals (Basel). 2025 Jun 9;15(12):1711. doi: 10.3390/ani15121711 (PMC12189514; doi:10.3390/ani15121711)
Supplement: Supplementary file 1 [file animals-15-01711-s001.zip › animals-3598011-supplementary.xls]

gene_id	CK1	CK2	CK3	CK4	CK5	Treat1	Treat2	Treat3	Treat4	Treat5	gene_Dbxref	gene_symbol	description	GO_id	GO_term	pathway	pathway_description
A1BG	0.3327591713437656	0.15992082117272752	0.2744439282961575	0.1690864654081259	0.19494997839426248	0.3663492054384942	0.20647027055670653	0.2412005882163823	0.2823811869058627	0.16072833285395036	GeneID:100064369	A1BG	Alpha-1B-glycoprotein	GO:0005576	extracellular region
A1CF	0.0	0.0	0.0	0.0	0.0	0.0	0.0	0.0	0.0	0.0	GeneID:100071844,VGNC:VGNC:14881	A1CF	APOBEC1 complementation factor	GO:0003723,GO:0003727,GO:0005654,GO:0005737,GO:0005783,GO:0006397,GO:0016554,GO:0016556,GO:0030895,GO:0050821	RNA binding|single-stranded RNA binding|nucleoplasm|cytoplasm|endoplasmic reticulum|mRNA processing|cytidine to uridine editing|mRNA modification|apolipoprotein B mRNA editing enzyme complex|protein stabilization
A2ML1	0.33955737737911995	0.2672812977583401	0.23814225829285626	0.22857366012289226	0.22360660087513126	0.2915141757520121	0.28000519650661304	0.34509171755477264	0.3268341898006936	0.3199868317198641	GeneID:100061421,VGNC:VGNC:14882	A2ML1	Alpha-2-macroglobulin-like protein 1	GO:0004867,GO:0005615,GO:0030414,GO:0052548,GO:0070062	serine-type endopeptidase inhibitor activity|extracellular space|peptidase inhibitor activity|regulation of endopeptidase activity|extracellular exosome
A3F2	0.06734187865521091	0.0	0.07002917058447926	0.023627226626115955	0.0	0.022396348283295918	0.04751935510080422	0.0993382922996432	0.0	0.044918612928738666	GeneID:100147481	APOBEC3F	DNA dC->dU-editing enzyme APOBEC-3F			path:ecb05170	Human immunodeficiency virus 1 infection
A3GALT2	0.2275819721865853	0.12743987084945788	0.14791479936472418	0.18714432447105347	0.1946724641898693	0.11353273506490733	0.1731379550028436	0.2675220112051506	0.2625323707902497	0.2205880290380319	GeneID:106782783	A3GALT2	Alpha-1,3-galactosyltransferase 2	GO:0005794,GO:0005975,GO:0006688,GO:0016021,GO:0016757,GO:0030259,GO:0031982,GO:0032580,GO:0046872,GO:0047276	Golgi apparatus|carbohydrate metabolic process|glycosphingolipid biosynthetic process|integral component of membrane|transferase activity, transferring glycosyl groups|lipid glycosylation|vesicle|Golgi cisterna membrane|metal ion binding|N-acetyllactosaminide 3-alpha-galactosyltransferase activity	path:ecb00603	Glycosphingolipid biosynthesis - globo and isoglobo series
A4GALT	31.600272931087	30.4679494665293	29.63535206343756	32.547362998124946	30.706266925697204	33.270115609981744	30.614203283866196	28.367020440618887	28.246483530997395	26.622140400981827	GeneID:102150730	A4GALT	Lactosylceramide 4-alpha-galactosyltransferase			path:ecb00601,path:ecb00603	Glycosphingolipid biosynthesis - lacto and neolacto series|Glycosphingolipid biosynthesis - globo and isoglobo series
A4GNT	0.0	0.0	0.0	0.0	0.0	0.0	0.0	0.0	0.0	0.0	GeneID:100033872,VGNC:VGNC:14883	A4GNT	Alpha-1,4-N-acetylglucosaminyltransferase
AAAS	8.018532175233272	7.123741516633936	7.287655666044419	7.834693840313548	7.933034487471592	4.8116762578798635	5.5654668694061895	5.462761700995831	4.953530780702644	5.236207627715995	GeneID:100063811,VGNC:VGNC:14884	Aaas	Aladin	GO:0005643,GO:0005654,GO:0005813,GO:0005829,GO:0006913,GO:0007612,GO:0009566,GO:0015031,GO:0031965,GO:0051028	nuclear pore|nucleoplasm|centrosome|cytosol|nucleocytoplasmic transport|learning|fertilization|protein transport|nuclear membrane|mRNA transport
AACS	35.221289581314366	34.43742458295931	31.512795394700603	36.19974347705126	35.030591000241515	51.74881158584297	52.848343473536204	45.68382391131292	48.37913702965263	46.26078675101314	GeneID:100061661,VGNC:VGNC:14885	AACS	Acetoacetyl-CoA synthetase	GO:0005524,GO:0005829,GO:0006631,GO:0030729	ATP binding|cytosol|fatty acid metabolic process|acetoacetate-CoA ligase activity
AADACL2	0.0	0.0	0.0	0.0	0.0	0.0	0.0	0.0	0.0	0.0	GeneID:100056680	AADACL2	Arylacetamide deacetylase-like 2	GO:0005576,GO:0016021,GO:0052689	extracellular region|integral component of membrane|carboxylic ester hydrolase activity
AADACL3	0.00795171234604697	0.01978999155876212	0.004134513555607079	0.0	0.00375274725045952	0.0	0.0	0.004398690352989428	0.0	0.0	GeneID:100055454,VGNC:VGNC:50642	AADACL3	Arylacetamide deacetylase-like 3	GO:0016021,GO:0052689	integral component of membrane|carboxylic ester hydrolase activity
AADAT	0.510359942121305	0.4432079251488416	0.4460356503391561	0.6400523882221419	0.4407231132553936	0.7638025043006671	0.8390312778107898	0.9310503109567074	0.7773914106633896	0.8474336253566159	GeneID:100067095,VGNC:VGNC:14886	AADAT	Kynurenine/alpha-aminoadipate aminotransferase, mitochondrial	GO:0005739,GO:0006103,GO:0006536,GO:0009058,GO:0016212,GO:0030170,GO:0033512,GO:0047536,GO:0070189	mitochondrion|2-oxoglutarate metabolic process|glutamate metabolic process|biosynthetic process|kynurenine-oxoglutarate transaminase activity|pyridoxal phosphate binding|L-lysine catabolic process to acetyl-CoA via saccharopine|2-aminoadipate transaminase activity|kynurenine metabolic process
AAED1	21.577245438024157	18.19252404412874	19.183756672401394	19.450399713937923	19.282782000260468	19.504115419804897	18.860290136381398	23.611004465029378	20.70615188670746	20.723353408438424	GeneID:100062308	PRXL2C	Peroxiredoxin-like 2C	GO:0016209,GO:0055114	antioxidant activity|oxidation-reduction process
AAGAB	8.664115155750908	8.316256067949022	8.752998504645618	8.012930206660842	7.735547280561455	6.748738658465138	6.96514617699785	6.817791007008236	6.560397395003835	7.141581598085098	GeneID:100052900,VGNC:VGNC:14887	AAGAB	Alpha- and gamma-adaptin-binding protein p34	GO:0005829,GO:0015031	cytosol|protein transport
AAK1	5.298505914312808	5.5290067840241734	5.6707263433035004	5.033610739989621	5.238480447559558	4.6546786421993005	4.629217871989535	5.281902574127286	5.236689182559412	5.380707053714197	GeneID:100050738,VGNC:VGNC:14888	AAK1	AP2-associated protein kinase 1	GO:0004674,GO:0005112,GO:0005524,GO:0005634,GO:0005829,GO:0005905,GO:0006468,GO:0006897,GO:0019897,GO:0030100,GO:0030136,GO:0031252,GO:0032880,GO:0035612,GO:0043195,GO:0045747,GO:0046777,GO:0050821,GO:0061024,GO:2000369	protein serine/threonine kinase activity|Notch binding|ATP binding|nucleus|cytosol|clathrin-coated pit|protein phosphorylation|endocytosis|extrinsic component of plasma membrane|regulation of endocytosis|clathrin-coated vesicle|cell leading edge|regulation of protein localization|AP-2 adaptor complex binding|terminal bouton|positive regulation of Notch signaling pathway|protein autophosphorylatio…
AAMDC	16.634588943857505	17.349943715461592	16.836224859993425	18.110433540478653	18.577664951223813	16.058389413233993	17.640734317271114	18.93050838013892	18.217097969653405	17.501076110678152	GeneID:100051441,VGNC:VGNC:14889	Aamdc	Mth938 domain-containing protein	GO:0005737,GO:0043066,GO:0045600,GO:0045944	cytoplasm|negative regulation of apoptotic process|positive regulation of fat cell differentiation|positive regulation of transcription by RNA polymerase II
AAMP	37.46262483919517	35.5049828106421	37.27422664605304	39.03353265931292	38.5947968428605	25.600092034782854	24.96663025953871	23.63071905154563	22.540506099013317	22.56953407388484	GeneID:100058415,VGNC:VGNC:14890	AAMP	Angio-associated migratory cell protein	GO:0001525,GO:0005829,GO:0005886,GO:0009986,GO:0010595,GO:0014909,GO:0015630,GO:0030154,GO:0042273,GO:0045171,GO:0051082	angiogenesis|cytosol|plasma membrane|cell surface|positive regulation of endothelial cell migration|smooth muscle cell migration|microtubule cytoskeleton|cell differentiation|ribosomal large subunit biogenesis|intercellular bridge|unfolded protein binding
AANAT	0.010378611920080508	0.0	0.0	0.010924159859977816	0.019592412628472847	0.01035505744275683	0.0	0.0	0.0	0.0	GeneID:100058770	AANAT	Serotonin N-acetyltransferase	GO:0004059,GO:0005737,GO:0007623,GO:0009416,GO:0030187	aralkylamine N-acetyltransferase activity|cytoplasm|circadian rhythm|response to light stimulus|melatonin biosynthetic process	path:ecb00380	Tryptophan metabolism
AARD	0.045174354083224316	0.014990483342018341	0.0	0.01584964249479186	0.11370494015175298	0.01502394331320804	0.0	0.0	0.0	0.0	GeneID:111774890	AARD	Alanine and arginine-rich domain-containing protein	GO:0030324	lung development
AARS	181.05556480512595	183.44107207331515	181.2141247041621	187.75230662093932	190.71082518033367	137.07085130929286	133.02444543225087	130.91526663175742	127.35623547767179	128.76007924000038	GeneID:100054983,VGNC:VGNC:14891	Aars	Alanine--tRNA ligase, cytoplasmic	GO:0000049,GO:0002161,GO:0002196,GO:0004813,GO:0005524,GO:0005829,GO:0006400,GO:0006419,GO:0008270,GO:0021680,GO:0043524,GO:0045182,GO:0050885,GO:0140018	tRNA binding|aminoacyl-tRNA editing activity|Ser-tRNA(Ala) hydrolase activity|alanine-tRNA ligase activity|ATP binding|cytosol|tRNA modification|alanyl-tRNA aminoacylation|zinc ion binding|cerebellar Purkinje cell layer development|negative regulation of neuron apoptotic process|translation regulator activity|neuromuscular process controlling balance|regulation of cytoplasmic translational fideli…
AARS2	2.7953969342289717	2.3460723981449183	2.287754915142333	2.4805343449645814	2.289487311108694	2.1011697638744278	2.3086837124196027	2.017875373753776	1.724744525787549	2.056907859654112	GeneID:100067843,VGNC:VGNC:14892	AARS2	Alanine--tRNA ligase, mitochondrial	GO:0000049,GO:0004813,GO:0005524,GO:0005739,GO:0006400,GO:0006419,GO:0008270,GO:0016597,GO:0033108,GO:0070143	tRNA binding|alanine-tRNA ligase activity|ATP binding|mitochondrion|tRNA modification|alanyl-tRNA aminoacylation|zinc ion binding|amino acid binding|mitochondrial respiratory chain complex assembly|mitochondrial alanyl-tRNA aminoacylation
AASDH	5.395823100501323	4.980552255058028	5.960497434410463	4.738317229009184	4.561287694172641	2.2844106177384464	2.1007046562932272	3.2821756730432563	2.7404165924206003	2.7045266260673437	GeneID:100053858,VGNC:VGNC:14893	AASDH	Beta-alanine-activating enzyme	GO:0005524,GO:0006631,GO:0016878,GO:0019482,GO:0043041	ATP binding|fatty acid metabolic process|acid-thiol ligase activity|beta-alanine metabolic process|amino acid activation for nonribosomal peptide biosynthetic process
AASDHPPT	23.36271183227915	24.97113469366877	27.349446402537502	21.416796492467363	22.89079665129153	13.453629105191515	13.474649541525652	18.82882861217428	16.181540672344486	16.46582900625825	GeneID:100061627,VGNC:VGNC:14894	AASDHPPT	L-aminoadipate-semialdehyde dehydrogenase-phosphopantetheinyl transferase	GO:0000287,GO:0005829,GO:0008897,GO:0015939,GO:0019878,GO:0070062	magnesium ion binding|cytosol|holo-[acyl-carrier-protein] synthase activity|pantothenate metabolic process|lysine biosynthetic process via aminoadipic acid|extracellular exosome
AASS	0.1230294804312862	0.16219911682809424	0.190179591477196	0.16099562387780808	0.10357144985653843	0.20237205430340974	0.19357386639533528	0.2096887095227413	0.23805016242023655	0.13972982797890782	GeneID:100056260,VGNC:VGNC:14895	AASS	Alpha-aminoadipic semialdehyde synthase, mitochondrial	GO:0004753,GO:0005737,GO:0005739,GO:0005759,GO:0006554,GO:0019878,GO:0033512,GO:0043231,GO:0047130,GO:0047131,GO:0051262	saccharopine dehydrogenase activity|cytoplasm|mitochondrion|mitochondrial matrix|lysine catabolic process|lysine biosynthetic process via aminoadipic acid|L-lysine catabolic process to acetyl-CoA via saccharopine|intracellular membrane-bounded organelle|saccharopine dehydrogenase (NADP+, L-lysine-forming) activity|saccharopine dehydrogenase (NAD+, L-glutamate-forming) activity|protein tetrameriza…
AATF	11.530309530178922	10.831707096549387	11.647557161306624	12.024116507786404	12.13727761299753	9.501317669022608	9.01218704139119	8.765443472622731	9.036185860582984	8.615975301430298	GeneID:100057601,VGNC:VGNC:14896	AATF	Protein AATF
AATK	0.094132887031727	0.09110702415632793	0.08973183983867393	0.11008994201347473	0.08885053120960658	0.15131434798147864	0.1743636680321998	0.1417515065326067	0.11114847713290192	0.19359893579916584	GeneID:100056201	AATK	Serine/threonine-protein kinase LMTK1	GO:0004674,GO:0005524,GO:0016021,GO:0048471	protein serine/threonine kinase activity|ATP binding|integral component of membrane|perinuclear region of cytoplasm
ABAT	0.03651786979623744	0.036353846998541516	0.050633497498853035	0.017083297007424808	0.07276711845547289	0.02428999448346397	0.030063361262411208	0.08080312495926133	0.045388305427381766	0.040597126461671164	GeneID:100051470,VGNC:VGNC:14897	ABAT	4-aminobutyrate aminotransferase, mitochondrial
ABCA1	9.727076865008108	10.969554093697877	15.374738491537151	10.457885623788274	11.18647673337943	16.705052373886062	16.244958732492115	14.094881014335892	13.68216042065011	13.136970065458947	GeneID:100054241,VGNC:VGNC:14898	ABCA1	ATP-binding cassette sub-family A member 1
ABCA10	0.16796919357081558	0.17390333701057853	0.21659332936743586	0.23690989995322845	0.2473277721750348	0.13407038717184014	0.08889477003033172	0.14494958131799018	0.11273582044818765	0.1277249077144458	GeneID:100062390,VGNC:VGNC:49429	ABCA10	ATP-binding cassette sub-family A member 10
ABCA12	0.0	0.0	0.0	0.0	0.0	0.0	0.0	0.0	0.0	0.0	GeneID:100050461,VGNC:VGNC:14899	ABCA12	ATP-binding cassette sub-family A member 12
ABCA13	0.0	0.0	0.0	0.0	0.0	0.0	0.0	0.0	0.0	0.0	GeneID:100066185,VGNC:VGNC:14900	ABCA13	ATP-binding cassette sub-family A member 13
ABCA2	1.8737408447349495	1.983758115110953	1.757785419726985	2.03223515514614	1.937031642450051	2.3096588881848112	2.0200169926554614	2.122371545478772	1.8880603959453333	2.125205437500607	GeneID:100067889,VGNC:VGNC:14901	ABCA2	ATP-binding cassette sub-family A member 2
ABCA3	12.354584479220808	11.699282015297895	11.368044962038267	12.781090942397618	13.426537258063107	10.145145721383466	11.015281179293922	9.302632191523207	9.415775617937165	9.699152279758684	GeneID:100068313,VGNC:VGNC:14902	ABCA3	ATP-binding cassette sub-family A member 3
ABCA4	0.10025121340278717	0.11197177223947608	0.1271362918349177	0.15184712254891308	0.07616200544807596	0.15369494009411827	0.10870052479308964	0.09738700441518593	0.08752594364701198	0.10030486690604946	GeneID:100058746,VGNC:VGNC:14903	ABCA4	Retinal-specific ATP-binding cassette transporter
ABCA5	0.11715586514768753	0.16266767063362206	0.2116012014208297	0.14927498779543988	0.10767151230071054	0.07997735299603873	0.12400540204555408	0.15349197633735398	0.19312989666932992	0.15423495508029075	GeneID:100053093,VGNC:VGNC:14904	ABCA5	ATP-binding cassette sub-family A member 5
ABCA6	0.002565805495295356	0.010217123936796012	0.01600916704179851	0.013503380613926358	0.007265468693019569	0.005119964691871522	0.01901071014495009	0.014193400601838463	0.005740302362858375	0.025671786901808796	GeneID:100062487,VGNC:VGNC:14905	ABCA6	ATP-binding cassette sub-family A member 6
ABCA7	0.5399511701523654	0.5258405918008263	0.5395263736709136	0.6276378717768442	0.500787799619099	1.0376326202871855	1.2821915828833979	1.0570944320450515	1.0241705887373245	1.0875269044573947	GeneID:111774161	ABCA7	ATP-binding cassette sub-family A member 7			path:ecb02010	ABC transporters
ABCA8	0.02425761952570867	0.0068996184506539635	0.025225624970113585	0.03647530346363438	0.00981273441667313	0.006915018957049357	0.018339889453870363	0.03450526561023965	0.019382115916433816	0.03120505968180892	GeneID:100062560,VGNC:VGNC:49454	ABCA8	ATP-binding cassette sub-family A member 8
ABCA9	0.6691599095961451	0.5721090100925452	0.5730635461780882	0.6339006499660987	0.5758791310579631	0.21992887812113512	0.25831477720090296	0.5791957398143484	0.5415856468959178	0.5434911129275423	GeneID:100062524,VGNC:VGNC:14906	ABCA9	ATP-binding cassette sub-family A member 9
ABCB1	3.2121372096335024	3.4812718976431385	4.342869397895811	3.26105633466344	3.2552436178478223	2.173000077569925	2.3794908990337102	3.1610432270173425	3.367657320768727	2.7052514958378557	GeneID:100034074,VGNC:VGNC:14907	ABCB1	Multidrug resistance protein 1
ABCB10	2.1024452666764657	1.8956469486048395	2.0018879866472488	1.9493812265247945	1.9696918766445402	2.331905280235881	2.3358050285738847	2.6550347491059068	2.49772409670861	2.5681307046303754	GeneID:100065938,VGNC:VGNC:14908	ABCB10	ATP-binding cassette sub-family B member 10, mitochondrial
ABCB11	0.0	0.0	0.0	0.0	0.0	0.0	0.0	0.0	0.0	0.003010145805609776	GeneID:100052359,VGNC:VGNC:14909	ABCB11	Bile salt export pump
ABCB4	0.022414630399970163	0.01859496114815662	0.019424242477506518	0.011796423624715951	0.028209083006000564	0.007454586642130145	0.003954184241291002	0.00413307281985147	0.033431153448294865	0.0037377710831025717	GeneID:100147513	ABCB4	Phosphatidylcholine translocator ABCB4			path:ecb02010,path:ecb04976	ABC transporters|Bile secretion
ABCB5	0.0	0.0	0.0	0.0	0.0	0.0	0.0	0.0	0.0	0.0	GeneID:100067103,VGNC:VGNC:14910	ABCB5	ATP-binding cassette sub-family B member 5
ABCB6	11.838845120759224	13.276669130463045	11.058202571478873	13.113228247961507	13.127945760845325	9.522939167471169	9.598216706953624	9.264192995412117	9.260285453140943	8.81406809641297	GeneID:100059171	ABCB6	ATP-binding cassette sub-family B member 6, mitochondrial			path:ecb02010	ABC transporters
ABCB7	5.597295444220237	5.177526240364594	5.831649445957388	5.418636294766032	5.562573831677659	4.63009632536064	5.711952435087211	5.549338397067079	5.8237073608416186	5.515678545480841	GeneID:100060544,VGNC:VGNC:14911	ABCB7	ATP-binding cassette sub-family B member 7, mitochondrial
ABCB8	8.715910305141248	9.032443856152467	8.970834526635025	9.461057550436562	8.794786937610903	6.074157241836673	5.772149634240511	4.8162246327858025	5.043159129970172	5.089353897669849	GeneID:100064064,VGNC:VGNC:14912	ABCB8	ATP-binding cassette sub-family B member 8, mitochondrial	GO:0005524,GO:0005743,GO:0016021,GO:0042626	ATP binding|mitochondrial inner membrane|integral component of membrane|ATPase activity, coupled to transmembrane movement of substances
ABCB9	0.13340398622219432	0.1721543600548366	0.17469388957446472	0.09881148301540196	0.2891447972923216	0.2760617960154157	0.2457986367705178	0.27331770944844097	0.12159305377952713	0.22740250398972944	GeneID:100058934,VGNC:VGNC:50909	ABCB9	ATP-binding cassette sub-family B member 9
ABCC1	27.560774119609427	28.56184405610593	27.15857061568569	28.37664102545683	28.09504835744577	33.328151320992404	31.670183182481942	28.293677308981263	28.83927569094357	31.122726996115624	GeneID:791240,VGNC:VGNC:14913	ABCC1	Multidrug resistance-associated protein 1	GO:0005524,GO:0005774,GO:0006855,GO:0008559,GO:0016020,GO:0016021,GO:0016323,GO:0034634,GO:0034775,GO:0042626,GO:0042908,GO:0055085	ATP binding|vacuolar membrane|drug transmembrane transport|xenobiotic transmembrane transporting ATPase activity|membrane|integral component of membrane|basolateral plasma membrane|glutathione transmembrane transporter activity|glutathione transmembrane transport|ATPase activity, coupled to transmembrane movement of substances|xenobiotic transport|transmembrane transport
ABCC10	2.655549448997496	2.315221616759956	2.602860970921013	2.539061178938811	2.273003071831027	2.5754676436838126	2.1255633637516422	1.929752526757448	1.978822591638052	2.0711168918447638	GeneID:100067430,VGNC:VGNC:14914	ABCC10	Multidrug resistance-associated protein 7
ABCC11	0.018645698699672576	0.010312194512060228	0.010772088475018244	0.0065419343442292026	0.015643891301895405	0.012402254597064215	0.004385738341460143	0.006876225851384925	0.002317486403806803	0.02694709001348328	GeneID:100057458,VGNC:VGNC:14915	ABCC11	ATP-binding cassette sub-family C member 11
ABCC12	0.0	0.0	0.0	0.0	0.0	0.0	0.0	0.0	0.0	0.0	GeneID:100057417,VGNC:VGNC:14916	ABCC12	Multidrug resistance-associated protein 9
ABCC2	0.3974713875512062	0.2864476166288183	0.20539839241238989	0.21046548898937195	0.24857684529910706	0.2578917036681552	0.28649550639992755	0.3372259640796537	0.3000488689074523	0.2708155599018961	GeneID:100060654,VGNC:VGNC:14917	ABCC2	Canalicular multispecific organic anion transporter 1
ABCC3	0.23080815682201256	0.18223254071524134	0.21243025977479915	0.23456324444371898	0.19782339077422328	0.41557057771078215	0.3173123043559578	0.27296538308053925	0.3768917781364327	0.35568787982386	GeneID:100070025,VGNC:VGNC:14918	ABCC3	Canalicular multispecific organic anion transporter 2
ABCC4	0.6608907440789583	0.5249191419288686	0.6168701396715208	0.4837536330986291	0.5481406494757056	0.4052321057121592	0.3808760799341563	0.3665738067319228	0.34274036042173384	0.3653776591547335	GeneID:100050431,VGNC:VGNC:14919	ABCC4	Multidrug resistance-associated protein 4
ABCC5	4.753647916572451	3.8888399939458753	4.4540842201326845	4.156929922073834	3.93409258166436	5.052557419816148	4.0810481221623816	4.559413757384287	4.9681018412413245	4.213185296068327	GeneID:100066941,VGNC:VGNC:14920	ABCC5	Multidrug resistance-associated protein 5
ABCC6	0.045281758634064126	0.03977503425984896	0.013849628471188024	0.03364374897610598	0.052797372352918114	0.09567315684759016	0.08458087780554245	0.029469114723827492	0.038734571741074884	0.042640934591929316	GeneID:100053637,VGNC:VGNC:49471	ABCC6	Multidrug resistance-associated protein 6
ABCC8	0.004228798227267722	0.0	0.0	0.0	0.0	0.0	0.0	0.0	0.0	0.0	GeneID:100071788,VGNC:VGNC:14921	ABCC8	ATP-binding cassette sub-family C member 8
ABCC9	0.0	0.0	0.0	0.0	0.0	0.0	0.0	0.0	0.0	0.0	GeneID:111767477;GeneID:100064351,VGNC:VGNC:14922	ABCC9	ATP-binding cassette sub-family C member 9
ABCD1	10.5708935110095	10.37346158786792	10.466866511232583	11.947591693481083	11.064327530830063	13.783433077062886	13.102142878412742	11.30230006714743	11.638222483236461	11.206299788846913	GeneID:100058868,VGNC:VGNC:14923	ABCD1	ATP-binding cassette sub-family D member 1
ABCD3	11.016604565684633	9.910163277943523	11.803086738401435	9.69686348207668	9.445026210020897	7.949576651406666	7.085921675670298	9.350370132665725	8.418766571857207	9.490161453037269	GeneID:100058542,VGNC:VGNC:14924	ABCD3	ATP-binding cassette sub-family D member 3
ABCD4	3.2677959000810297	2.51047098129394	2.1080632676930686	2.5775410712967317	2.6405088204012985	1.876943076817236	1.5534776934503929	1.4263947350191069	1.2789395930655472	1.6307158896148783	GeneID:100056775,VGNC:VGNC:14925	ABCD4	ATP-binding cassette sub-family D member 4
ABCE1	19.117713859534604	19.161007903951226	24.180547528292546	17.15381428629685	17.555046553006367	9.055942821987962	8.180154845730996	11.652025640410738	10.16578618347316	10.814146809927069	GeneID:100062815,VGNC:VGNC:14926	Abce1	ATP-binding cassette sub-family E member 1	GO:0000054,GO:0005506,GO:0005524,GO:0005737,GO:0005739,GO:0005829,GO:0006413,GO:0006415,GO:0016887,GO:0043024,GO:0060698,GO:0060702	ribosomal subunit export from nucleus|iron ion binding|ATP binding|cytoplasm|mitochondrion|cytosol|translational initiation|translational termination|ATPase activity|ribosomal small subunit binding|endoribonuclease inhibitor activity|negative regulation of endoribonuclease activity
ABCF1	20.814883850331217	20.871050175414176	20.51209720707843	22.904575037725238	21.917190710827843	16.76785704066359	16.37635231710469	15.350061029353032	15.23295757571167	16.351217586907204	GeneID:100147183,VGNC:VGNC:14927	ABCF1	ATP-binding cassette sub-family F member 1	GO:0005524,GO:0005635,GO:0005654,GO:0005737,GO:0006413,GO:0008494,GO:0016887,GO:0042788,GO:0043022,GO:0045727	ATP binding|nuclear envelope|nucleoplasm|cytoplasm|translational initiation|translation activator activity|ATPase activity|polysomal ribosome|ribosome binding|positive regulation of translation
ABCF2	34.227577060067446	35.49217086844444	36.777284361979724	37.64115972643643	35.98087730452265	21.193204263005754	19.979538875012626	18.417230373638546	19.490717520731057	20.311546765869924	GeneID:100063507,VGNC:VGNC:14928	ABCF2	ATP-binding cassette sub-family F member 2	GO:0005524,GO:0016887	ATP binding|ATPase activity
ABCF3	13.30872584270117	13.55636628366393	11.701573949479153	13.421642328706676	12.377055844193778	10.685940829426043	10.379764083652564	8.924463660929579	9.45309077837778	9.419813629857877	GeneID:100067030,VGNC:VGNC:14929	ABCF3	ATP-binding cassette sub-family F member 3	GO:0005524,GO:0016020,GO:0016887,GO:0045296,GO:0051607	ATP binding|membrane|ATPase activity|cadherin binding|defense response to virus
ABCG1	4.735987708091236	4.537590418046495	5.904152964792284	4.995454345874571	5.030652293245064	8.937862910411315	8.455660834595799	6.670671718945576	6.324205204045099	6.42670846584262	GeneID:100058103	ABCG1	ATP-binding cassette sub-family G member 1			path:ecb02010	ABC transporters
ABCG2	9.791781244866273	9.56835179352174	9.76517878705794	9.150180493386726	8.237498332706139	10.010489005412573	9.406672339272834	11.194371954221156	10.759212496499313	10.470800907706733	GeneID:100034164,VGNC:VGNC:49041	ABCG2	ATP-binding cassette sub-family G member 2	GO:0005524,GO:0005886,GO:0015238,GO:0016021,GO:0016324,GO:0031966,GO:0033344,GO:0042626,GO:0043235,GO:0055085	ATP binding|plasma membrane|drug transmembrane transporter activity|integral component of membrane|apical plasma membrane|mitochondrial membrane|cholesterol efflux|ATPase activity, coupled to transmembrane movement of substances|receptor complex|transmembrane transport
ABCG4	0.01365643150920168	0.013595092605394295	0.023668990501181486	0.028748553674063964	0.012890087962682102	0.013625437951606232	0.014454857020357663	0.0	0.015276303329348831	0.0	GeneID:100146118,VGNC:VGNC:14930	ABCG4	ATP-binding cassette sub-family G member 4
ABCG5	0.0	0.008281498290203734	0.034603316368191445	0.035024564378932525	0.015704084484304482	0.0	0.01761045359142805	0.03681431245612537	0.00930561369272606	0.008323315275373812	GeneID:100069091,VGNC:VGNC:14931	ABCG5	ATP-binding cassette sub-family G member 5
ABCG8	0.0	0.005312293914916347	0.0	0.0	0.020147251021952597	0.0	0.0	0.005903776140177548	0.0	0.005339118060508689	GeneID:100069071,VGNC:VGNC:14932	ABCG8	ATP-binding cassette sub-family G member 8
ABHD1	7.186101830051437	7.177750741345549	6.738074700234683	7.2703901393591615	7.290993334769325	6.167460580732852	6.517452481158334	6.727216819537183	6.328629619480445	6.276175138413715	GeneID:100071286,VGNC:VGNC:14933	ABHD1	Protein ABHD1	GO:0016021,GO:0016298,GO:0034338,GO:0044255,GO:0047372,GO:0051792,GO:0051793	integral component of membrane|lipase activity|short-chain carboxylesterase activity|cellular lipid metabolic process|acylglycerol lipase activity|medium-chain fatty acid biosynthetic process|medium-chain fatty acid catabolic process
ABHD10	7.765335749962662	7.626746168653317	8.11688088393728	7.962642711889939	7.654831292791403	5.500955587709889	4.6143648449036885	4.902914476410258	6.059882442513568	5.4522748662234095	GeneID:100071551,VGNC:VGNC:14934	ABHD10	Mycophenolic acid acyl-glucuronide esterase, mitochondrial	GO:0004553,GO:0005739,GO:0005829,GO:0019391,GO:0102390	hydrolase activity, hydrolyzing O-glycosyl compounds|mitochondrion|cytosol|glucuronoside catabolic process|mycophenolic acid acyl-glucuronide esterase activity
ABHD11	5.624104593552862	4.7424238431315535	4.405971428867471	5.953690001509607	5.511504668408125	5.622069710947153	5.0309562260257215	4.3186802481498665	4.47482115033022	4.691055351254189	GeneID:100061925,VGNC:VGNC:14935	ABHD11	Protein ABHD11	GO:0005739,GO:0016787	mitochondrion|hydrolase activity
ABHD12	6.8464243299464425	6.791741656416192	6.739651964911704	6.887485890894568	7.823655786068955	7.157080231598767	7.038053641799763	6.351128143743164	6.066580504185453	6.147761985074805	GeneID:100057168,VGNC:VGNC:14936	ABHD12	Monoacylglycerol lipase ABHD12	GO:0002084,GO:0004622,GO:0006660,GO:0007628,GO:0008474,GO:0010996,GO:0016021,GO:0032281,GO:0032839,GO:0046464,GO:0047372,GO:0052651	protein depalmitoylation|lysophospholipase activity|phosphatidylserine catabolic process|adult walking behavior|palmitoyl-(protein) hydrolase activity|response to auditory stimulus|integral component of membrane|AMPA glutamate receptor complex|dendrite cytoplasm|acylglycerol catabolic process|acylglycerol lipase activity|monoacylglycerol catabolic process
ABHD12B	2.6150449935879885	2.5640536011443067	2.2411126760304882	2.4205436106889433	2.0217727730181974	5.04777581029947	4.186674083521431	4.870388683165089	4.792087413687172	4.062720417916482	GeneID:100066699,VGNC:VGNC:14937	ABHD12B	Protein ABHD12B	GO:0016787	hydrolase activity
ABHD13	2.477245860366764	2.4726174592322283	2.8747792440714197	2.4563042014096155	2.2581353015851833	1.6607748174797463	1.6098663452591695	2.0293472925967557	1.9094578084282785	1.87444022694286	GeneID:100065368,VGNC:VGNC:14938	ABHD13	Protein ABHD13	GO:0002084,GO:0008474,GO:0016020,GO:0016021,GO:0032839	protein depalmitoylation|palmitoyl-(protein) hydrolase activity|membrane|integral component of membrane|dendrite cytoplasm
ABHD14A	29.47334524773291	32.40745058863381	26.53609509045797	33.11629741034666	30.930732644717438	33.126206973984104	33.27788063947824	29.09933033604836	26.92984865475788	28.078918267505816	GeneID:100629427,VGNC:VGNC:14939	ABHD14A	Protein ABHD14A	GO:0005737,GO:0016021,GO:0016787	cytoplasm|integral component of membrane|hydrolase activity
ABHD14B	22.917168619587628	23.187587130528172	19.07696358507534	22.710776623648428	22.113181266777673	21.543564252508887	22.03571633140411	19.589644387219415	19.10167010245104	19.089232559060207	GeneID:100052116,VGNC:VGNC:14940	ABHD14B	Protein ABHD14B	GO:0005730,GO:0005737,GO:0005829,GO:0016787,GO:0045944	nucleolus|cytoplasm|cytosol|hydrolase activity|positive regulation of transcription by RNA polymerase II
ABHD15	0.5863954722869228	0.4416617612751685	0.4132168283079293	0.4385504386162244	0.3787032304227806	0.5003842277043671	0.5839284389711427	0.6914404145180368	0.5998502758866171	0.5481100091877362	GeneID:100072155	ABHD15	Protein ABHD15	GO:0005576,GO:0016020,GO:0016787,GO:0044255	extracellular region|membrane|hydrolase activity|cellular lipid metabolic process
ABHD16A	27.059951656929364	26.61986678280516	23.400357923178355	27.235278227277952	26.912810315577346	23.14160445375019	22.563940514944502	19.958526855726944	20.063710261062948	18.750494801719512	GeneID:100058736,VGNC:VGNC:14941	ABHD16A	Protein ABHD16A	GO:0016021,GO:0047372,GO:0052651,GO:1905344	integral component of membrane|acylglycerol lipase activity|monoacylglycerol catabolic process|prostaglandin catabolic process
ABHD16B	1.032199443771969	1.042455462123752	1.1356150641394251	1.0628380076442003	1.249615635968564	0.6940339610950716	0.8392028862394393	0.7282155222111499	0.5773174269142406	0.501408515221472	GeneID:102150787	Abhd16b	Protein ABHD16B	GO:0016787	hydrolase activity
ABHD17A	29.786622963143692	27.697263590022203	26.153184259724746	32.43540137204841	30.9152783455998	35.66549249635796	30.608709909205718	25.325690087670665	28.282212044429738	26.59367463255173	GeneID:100146322	ABHD17A	Alpha/beta hydrolase domain-containing protein 17A	GO:0008474,GO:0010008,GO:0014069,GO:0030054,GO:0043197,GO:0045211	palmitoyl-(protein) hydrolase activity|endosome membrane|postsynaptic density|cell junction|dendritic spine|postsynaptic membrane
ABHD17B	6.570703327435836	6.529592656723104	6.826851092131588	6.192598266172736	5.9710572414404535	6.43374167835844	5.653907046810165	7.733511411302342	7.128548742719985	8.037100399076648	GeneID:100050162,VGNC:VGNC:14942	ABHD17B	Alpha/beta hydrolase domain-containing protein 17B	GO:0002084,GO:0008474,GO:0016020,GO:0018345,GO:0030054,GO:0043197,GO:0055038,GO:0098978,GO:0099031,GO:0099033,GO:1902473,GO:1902817,GO:1902950,GO:1905668	protein depalmitoylation|palmitoyl-(protein) hydrolase activity|membrane|protein palmitoylation|cell junction|dendritic spine|recycling endosome membrane|glutamatergic synapse|anchored component of postsynaptic density membrane|anchored component of postsynaptic recycling endosome membrane|regulation of protein localization to synapse|negative regulation of protein localization to microtubule|reg…
ABHD17C	7.549120214521066	6.2792671780261085	6.53330967923436	6.858413577194625	6.708660660600578	9.011781747776833	9.569173987870368	8.877427948110457	8.435246242451639	8.09505384091923	GeneID:100067399	Abhd17c	Alpha/beta hydrolase domain-containing protein 17C	GO:0002084,GO:0008474,GO:0014069,GO:0018345,GO:0030054,GO:0043197,GO:0045211,GO:0055038,GO:0098978,GO:0099175,GO:1902817,GO:1905668	protein depalmitoylation|palmitoyl-(protein) hydrolase activity|postsynaptic density|protein palmitoylation|cell junction|dendritic spine|postsynaptic membrane|recycling endosome membrane|glutamatergic synapse|regulation of postsynapse organization|negative regulation of protein localization to microtubule|positive regulation of protein localization to endosome
ABHD18	5.854723032337367	5.743376102699523	5.732985084415951	5.845093751162269	5.3838746649906675	6.899412366675043	7.292802519761483	8.901526453641532	8.932753895146634	8.025011891895549	GeneID:100147128,VGNC:VGNC:14943	Abhd18	Protein ABHD18	GO:0005576	extracellular region
ABHD2	13.52740217168493	13.489491835789494	13.870304830899489	14.23544529664649	14.152095814811693	10.34508569167283	10.655961489005492	10.826975389586043	10.183189347379784	11.008558159817516	GeneID:100053880,VGNC:VGNC:14944	ABHD2	Monoacylglycerol lipase ABHD2	GO:0003707,GO:0005886,GO:0016021,GO:0032570,GO:0042562,GO:0043401,GO:0046464,GO:0047372	steroid hormone receptor activity|plasma membrane|integral component of membrane|response to progesterone|hormone binding|steroid hormone mediated signaling pathway|acylglycerol catabolic process|acylglycerol lipase activity
ABHD3	2.4680351137415246	2.8703787895312898	2.7269302387330003	2.2730456672715715	2.811126381435207	3.634457662922728	3.164937290336059	4.108895179543084	3.4907985756964703	3.5971868403894143	GeneID:100060329,VGNC:VGNC:14945	ABHD3	Phospholipase ABHD3	GO:0004623,GO:0008970,GO:0016021,GO:0016298,GO:0034338,GO:0044255,GO:0046470,GO:0047372,GO:0051792,GO:0051793,GO:0052739,GO:0052740,GO:0102567,GO:0102568	phospholipase A2 activity|phospholipase A1 activity|integral component of membrane|lipase activity|short-chain carboxylesterase activity|cellular lipid metabolic process|phosphatidylcholine metabolic process|acylglycerol lipase activity|medium-chain fatty acid biosynthetic process|medium-chain fatty acid catabolic process|phosphatidylserine 1-acylhydrolase activity|1-acyl-2-lysophosphatidylserine…
ABHD4	24.740665073908925	23.248299718567363	22.696361168556084	24.90892521205031	24.14691617269757	26.02995392764144	24.41327156453527	22.646020432130904	23.010437718091826	21.603125312814907	GeneID:100056825,VGNC:VGNC:14946	Abhd4	Protein ABHD4	GO:0004622,GO:0005811,GO:0016042,GO:0052689,GO:0055088,GO:0070291	lysophospholipase activity|lipid droplet|lipid catabolic process|carboxylic ester hydrolase activity|lipid homeostasis|N-acylethanolamine metabolic process
ABHD5	3.35252636805637	3.166573782070601	3.570317104036626	3.4516921287367297	2.9880668804112402	2.418012823506285	2.08422835148992	2.4382660766191457	2.476593694916144	2.495533705742277	GeneID:100066775,VGNC:VGNC:14947	ABHD5	1-acylglycerol-3-phosphate O-acyltransferase ABHD5	GO:0003841,GO:0005811,GO:0005829,GO:0006631,GO:0006654,GO:0010891,GO:0010898,GO:0030154,GO:0051006	1-acylglycerol-3-phosphate O-acyltransferase activity|lipid droplet|cytosol|fatty acid metabolic process|phosphatidic acid biosynthetic process|negative regulation of sequestering of triglyceride|positive regulation of triglyceride catabolic process|cell differentiation|positive regulation of lipoprotein lipase activity
ABHD6	0.6463915474171499	0.6290278208029112	0.7175018450089413	0.5198324047655356	0.5347107493204253	0.5942001455783922	0.3305602946324508	0.4981843460182778	0.3493455052742743	0.5014032226407206	GeneID:100057821,VGNC:VGNC:14948	ABHD6	Monoacylglycerol lipase ABHD6	GO:0004620,GO:0005739,GO:0005886,GO:0009395,GO:0016021,GO:0030336,GO:0032281,GO:0046464,GO:0046889,GO:0047372,GO:0060292,GO:0098978,GO:0098982,GO:0099055,GO:0120163,GO:2000124	phospholipase activity|mitochondrion|plasma membrane|phospholipid catabolic process|integral component of membrane|negative regulation of cell migration|AMPA glutamate receptor complex|acylglycerol catabolic process|positive regulation of lipid biosynthetic process|acylglycerol lipase activity|long-term synaptic depression|glutamatergic synapse|GABA-ergic synapse|integral component of postsynapti…
ABHD8	5.80744644102229	6.094687407287864	5.141761172894526	6.1768321036846	5.874464842990949	7.445429623936525	7.296851837321587	6.368907901200742	6.019301487835167	6.369261698043009	GeneID:100070083,VGNC:VGNC:14949	ABHD8	Protein ABHD8	GO:0052689,GO:0055088	carboxylic ester hydrolase activity|lipid homeostasis
ABI1	24.752018684952077	24.03361827491053	24.311084294454503	24.3370270729688	23.771969626192288	20.14002342023398	19.688582425748066	22.080334140095857	23.319906655077638	21.936253340465573	GeneID:100055377,VGNC:VGNC:14950	ABI1	Abl interactor 1
ABI2	4.43916719511837	4.286319214132348	4.366042071292863	4.225044025762708	4.282913633274225	3.4423179649315574	3.304153824107429	3.9822722212538815	3.6176878499584437	3.8843727819812215	GeneID:111768803	ABI2	Abl interactor 2	GO:0003677,GO:0005634,GO:0005737,GO:0005829,GO:0005856,GO:0005913,GO:0007010,GO:0007611,GO:0008093,GO:0008154,GO:0016032,GO:0016358,GO:0016477,GO:0016601,GO:0017124,GO:0018108,GO:0019900,GO:0030027,GO:0030425,GO:0031209,GO:0031625,GO:0032433,GO:0043010,GO:0044877,GO:0070064,GO:2000601	DNA binding|nucleus|cytoplasm|cytosol|cytoskeleton|cell-cell adherens junction|cytoskeleton organization|learning or memory|cytoskeletal adaptor activity|actin polymerization or depolymerization|viral process|dendrite development|cell migration|Rac protein signal transduction|SH3 domain binding|peptidyl-tyrosine phosphorylation|kinase binding|lamellipodium|dendrite|SCAR complex|ubiquitin protein …	path:ecb04810	Regulation of actin cytoskeleton
ABI3	0.0	0.0	0.0	0.0	0.0	0.0	0.0	0.0	0.0	0.0	GeneID:100069674	ABI3	ABI gene family member 3	GO:0005622,GO:0005737,GO:0016020,GO:0017124,GO:0030027,GO:0030334,GO:0042802	intracellular|cytoplasm|membrane|SH3 domain binding|lamellipodium|regulation of cell migration|identical protein binding
ABI3BP	37.676652751675896	37.613541098640646	40.136610622659724	33.93823030634356	37.17507484730738	51.89711114803176	55.304454429129464	64.9867639338169	58.641506205361	60.56294856481265	GeneID:100062052	ABI3BP	Target of Nesh-SH3	GO:0005201,GO:0005518,GO:0005576,GO:0005614,GO:0005615,GO:0008201,GO:0010811,GO:0030198,GO:0062023	extracellular matrix structural constituent|collagen binding|extracellular region|interstitial matrix|extracellular space|heparin binding|positive regulation of cell-substrate adhesion|extracellular matrix organization|collagen-containing extracellular matrix
ABL1	40.327361625550616	41.02358050781864	39.1502892973115	42.6806202170869	41.994729863085205	51.77900280818982	51.65348767777601	46.60226410942381	48.37273453588696	46.696002665587386	GeneID:100069715,VGNC:VGNC:49495	ABL1	Tyrosine-protein kinase ABL1
ABL2	4.545897390896033	4.5793895527825415	5.184076809116309	4.373182653165301	4.475381142272922	3.8481893110816783	3.550639670259117	4.0657564633174506	4.169725955309076	4.047141035642343	GeneID:100053033,VGNC:VGNC:49498	ABL2	Tyrosine-protein kinase ABL2
ABLIM1	1.7187676142124957	1.7672677750585672	1.5013785358781242	1.5584224931053614	1.6385405204044037	1.5727778687455498	1.7464854192697248	1.8852602807291223	1.8100291902734595	1.7860182853115123	GeneID:100058994,VGNC:VGNC:14951	Ablim1	Actin-binding LIM protein 1	GO:0001725,GO:0003779,GO:0005737,GO:0007010,GO:0007411,GO:0014069,GO:0015629,GO:0030027,GO:0030032,GO:0045944,GO:0046872,GO:0051015,GO:0060271	stress fiber|actin binding|cytoplasm|cytoskeleton organization|axon guidance|postsynaptic density|actin cytoskeleton|lamellipodium|lamellipodium assembly|positive regulation of transcription by RNA polymerase II|metal ion binding|actin filament binding|cilium assembly
ABLIM2	0.053627344620990405	0.07279973633460605	0.0659068742861287	0.01539443083045058	0.0368130876731524	0.07296223123385627	0.04128194627793578	0.037755860561311104	0.02181396649165976	0.05853386778513536	GeneID:100070368,VGNC:VGNC:14952	ABLIM2	Actin-binding LIM protein 2	GO:0005737,GO:0006351,GO:0015629,GO:0030032,GO:0030036,GO:0046872,GO:0051015	cytoplasm|transcription, DNA-templated|actin cytoskeleton|lamellipodium assembly|actin cytoskeleton organization|metal ion binding|actin filament binding
ABLIM3	2.0240984792891448	1.6841217123588526	1.728209510585852	1.8434383778320118	1.616898403099855	2.040762690046384	1.673356626482832	1.485050793468084	1.6397495251711995	1.57324646018617	GeneID:100071715,VGNC:VGNC:14953	ABLIM3	Actin-binding LIM protein 3	GO:0001725,GO:0005737,GO:0006351,GO:0015629,GO:0030027,GO:0030032,GO:0030036,GO:0045944,GO:0046872,GO:0051015,GO:0060271,GO:0098978,GO:1903955	stress fiber|cytoplasm|transcription, DNA-templated|actin cytoskeleton|lamellipodium|lamellipodium assembly|actin cytoskeleton organization|positive regulation of transcription by RNA polymerase II|metal ion binding|actin filament binding|cilium assembly|glutamatergic synapse|positive regulation of protein targeting to mitochondrion
ABO	0.018322277421801363	0.0	0.01905343178257464	0.01928538123362721	0.017294105527095344	0.009140347314547622	0.019393492380569068	0.0	0.010247796702649708	0.009166041665877759	GeneID:102149124	ABO	Histo-blood group ABO system transferase			path:ecb00601	Glycosphingolipid biosynthesis - lacto and neolacto series
ABR	31.203485341780823	31.509217662838346	30.89293072624168	31.73403617131834	31.20104208840465	28.89826634099171	27.729034629016013	25.84851332141384	25.96125828501909	26.671750795867386	GeneID:100059804,VGNC:VGNC:14954	ABR	Active breakpoint cluster region-related protein	GO:0002692,GO:0005089,GO:0005096,GO:0005829,GO:0005886,GO:0007420,GO:0030036,GO:0032496,GO:0035023,GO:0035556,GO:0042472,GO:0043114,GO:0043314,GO:0050728,GO:0050766,GO:0050804,GO:0050885,GO:0060313,GO:0098685,GO:0098978	negative regulation of cellular extravasation|Rho guanyl-nucleotide exchange factor activity|GTPase activator activity|cytosol|plasma membrane|brain development|actin cytoskeleton organization|response to lipopolysaccharide|regulation of Rho protein signal transduction|intracellular signal transduction|inner ear morphogenesis|regulation of vascular permeability|negative regulation of neutrophil d…
ABRA	0.06181872984150286	0.2307789986288151	0.09642842902151773	0.19520462630154492	0.1604617120049757	0.5088470552401207	0.3108066171660953	0.22227783801810685	0.3457571137297313	0.5412033781199608	GeneID:100056433,VGNC:VGNC:14955	ABRA	Actin-binding Rho-activating protein	GO:0000060,GO:0003779,GO:0005886,GO:0015629,GO:0030017,GO:0035025,GO:0045893,GO:0045944,GO:0051091	protein import into nucleus, translocation|actin binding|plasma membrane|actin cytoskeleton|sarcomere|positive regulation of Rho protein signal transduction|positive regulation of transcription, DNA-templated|positive regulation of transcription by RNA polymerase II|positive regulation of DNA-binding transcription factor activity
ABRACL	28.182403987337075	23.924581380868823	28.26912841976405	24.964038188868518	24.766375452145795	22.37945078267298	21.406497209892336	24.321843941541964	27.647061579421422	26.121437113054412	GeneID:100629285	ABRACL	Costars family protein ABRACL	GO:0032970	regulation of actin filament-based process
ABRAXAS1	3.5857324540554827	3.200990698348944	4.133151948979391	3.319490449951895	3.1631532201500963	1.742614905714562	1.5677960306695622	2.2395889637146125	2.3817813315903007	1.9080625039673864	GeneID:100061483	ABRAXAS1	BRCA1-A complex subunit Abraxas 1	GO:0005634,GO:0006302,GO:0006325,GO:0010212,GO:0016604,GO:0031593,GO:0045739,GO:0070531,GO:0072425	nucleus|double-strand break repair|chromatin organization|response to ionizing radiation|nuclear body|polyubiquitin modification-dependent protein binding|positive regulation of DNA repair|BRCA1-A complex|signal transduction involved in G2 DNA damage checkpoint	path:ecb03440	Homologous recombination
ABRAXAS2	8.990140800470654	9.077135771510369	9.818089715943993	8.860209984793482	8.301318078167636	5.905917042305137	6.18702003412471	7.264112624411409	7.804157499936036	7.128583871790826	GeneID:100057158,VGNC:VGNC:14956	ABRAXAS2	BRISC complex subunit Abraxas 2	GO:0000278,GO:0000922,GO:0002931,GO:0005737,GO:0005829,GO:0005874,GO:0007059,GO:0008017,GO:0008608,GO:0016579,GO:0031593,GO:0051301,GO:0070536,GO:0070552,GO:0090307	mitotic cell cycle|spindle pole|response to ischemia|cytoplasm|cytosol|microtubule|chromosome segregation|microtubule binding|attachment of spindle microtubules to kinetochore|protein deubiquitination|polyubiquitin modification-dependent protein binding|cell division|protein K63-linked deubiquitination|BRISC complex|mitotic spindle assembly
ABT1	9.937835788622023	9.893199241140263	8.937410813246128	10.536877302168037	9.227393338619246	8.050110600148985	7.10108235251941	7.583498150481184	7.169678362574387	6.987738003568526	GeneID:100053564,VGNC:VGNC:14957	ABT1	Activator of basal transcription 1	GO:0000447,GO:0000472,GO:0000480,GO:0003677,GO:0003713,GO:0003723,GO:0005634,GO:0005667,GO:0005730,GO:0006357,GO:0006366,GO:0021522,GO:0034462	endonucleolytic cleavage in ITS1 to separate SSU-rRNA from 5.8S rRNA and LSU-rRNA from tricistronic rRNA transcript (SSU-rRNA, 5.8S rRNA, LSU-rRNA)|endonucleolytic cleavage to generate mature 5'-end of SSU-rRNA from (SSU-rRNA, 5.8S rRNA, LSU-rRNA)|endonucleolytic cleavage in 5'-ETS of tricistronic rRNA transcript (SSU-rRNA, 5.8S rRNA, LSU-rRNA)|DNA binding|transcription coactivator activity|RNA b…
ABTB1	11.242660756024305	11.297451949456473	10.052539590028463	11.66664271694908	11.400413286245096	14.74162933824121	14.049346922278836	12.461725333251135	12.3750957656428	11.862434361534806	GeneID:100049815,VGNC:VGNC:14958	ABTB1	Ankyrin repeat and BTB/POZ domain-containing protein 1	GO:0003746,GO:0005730,GO:0005829,GO:0005886	translation elongation factor activity|nucleolus|cytosol|plasma membrane
ABTB2	0.44422960274640894	0.4643460271808148	0.5246507998600837	0.5544167236583891	0.4432613100246152	0.5318656972204927	0.3828784126807421	0.4598788972075055	0.3478456512157243	0.3270009791031188	GeneID:100060581,VGNC:VGNC:14959	ABTB2	Ankyrin repeat and BTB/POZ domain-containing protein 2	GO:0005634,GO:0005654,GO:0046982,GO:0097237	nucleus|nucleoplasm|protein heterodimerization activity|cellular response to toxic substance
ACAA1	15.145866773082956	14.305558452053175	14.559392039051941	16.278989165346225	14.319187595033949	13.059769889692063	13.137905154848244	10.653406518160027	11.501554420341392	11.70428785620686	GeneID:100050082,VGNC:VGNC:14960	ACAA1	3-ketoacyl-CoA thiolase, peroxisomal	GO:0000038,GO:0003988,GO:0005576,GO:0005777,GO:0005782,GO:0005829,GO:0006625,GO:0006635,GO:0008206,GO:0008775,GO:0010124,GO:0016020,GO:0016401,GO:0033540,GO:0035580,GO:0036109,GO:0043231,GO:0043312	very long-chain fatty acid metabolic process|acetyl-CoA C-acyltransferase activity|extracellular region|peroxisome|peroxisomal matrix|cytosol|protein targeting to peroxisome|fatty acid beta-oxidation|bile acid metabolic process|acetate CoA-transferase activity|phenylacetate catabolic process|membrane|palmitoyl-CoA oxidase activity|fatty acid beta-oxidation using acyl-CoA oxidase|specific granule …
ACAA2	59.74341230849151	57.63536411025585	64.91402573693492	57.20119678537484	57.387599431102245	36.23091518414048	33.2528597696084	36.801772876689796	33.42973541736454	34.1667973189852	GeneID:100069345,VGNC:VGNC:50910	ACAA2	3-ketoacyl-CoA thiolase, mitochondrial	GO:0003723,GO:0003988,GO:0005739,GO:0005759,GO:0006635,GO:0006695,GO:0071456,GO:1901029,GO:1902109	RNA binding|acetyl-CoA C-acyltransferase activity|mitochondrion|mitochondrial matrix|fatty acid beta-oxidation|cholesterol biosynthetic process|cellular response to hypoxia|negative regulation of mitochondrial outer membrane permeabilization involved in apoptotic signaling pathway|negative regulation of mitochondrial membrane permeability involved in apoptotic process
ACACA	10.27697090178648	10.439632968296644	12.101137703559171	10.537714389141971	10.555930728734642	9.76335709534698	9.370199501875387	9.544186094272149	9.192193135375113	9.329955523675633	GeneID:100071472,VGNC:VGNC:14961	Acaca	Acetyl-CoA carboxylase 1	GO:0001650,GO:0001894,GO:0003989,GO:0004075,GO:0005524,GO:0005739,GO:0005829,GO:0006084,GO:0006629,GO:0006633,GO:0009374,GO:0014070,GO:0015629,GO:0019538,GO:0019900,GO:0042802,GO:0046872,GO:0051289,GO:0055088,GO:0071380,GO:2001295	fibrillar center|tissue homeostasis|acetyl-CoA carboxylase activity|biotin carboxylase activity|ATP binding|mitochondrion|cytosol|acetyl-CoA metabolic process|lipid metabolic process|fatty acid biosynthetic process|biotin binding|response to organic cyclic compound|actin cytoskeleton|protein metabolic process|kinase binding|identical protein binding|metal ion binding|protein homotetramerization|l…
ACACB	2.0741736461005944	1.991954793387017	2.143505081381159	2.1945372448912988	2.081792461301893	2.516453787055544	2.6696374692262577	2.475865782688924	2.4912677489922634	2.297250726959019	GeneID:100066740,VGNC:VGNC:14962	ACACB	Acetyl-CoA carboxylase 2	GO:0003989,GO:0004075,GO:0005524,GO:0005634,GO:0005739,GO:0005741,GO:0005829,GO:0006084,GO:0006633,GO:0006853,GO:0009374,GO:0010629,GO:0010884,GO:0010906,GO:0012505,GO:0014070,GO:0031325,GO:0031667,GO:0031999,GO:0042493,GO:0042802,GO:0043086,GO:0045540,GO:0046872,GO:0051289,GO:0060421,GO:0097009,GO:2001295	acetyl-CoA carboxylase activity|biotin carboxylase activity|ATP binding|nucleus|mitochondrion|mitochondrial outer membrane|cytosol|acetyl-CoA metabolic process|fatty acid biosynthetic process|carnitine shuttle|biotin binding|negative regulation of gene expression|positive regulation of lipid storage|regulation of glucose metabolic process|endomembrane system|response to organic cyclic compound|po…
ACAD10	3.8573031965006828	3.8005428793957416	3.4448172883100456	4.007942046062465	3.715626898558277	2.3763184244702957	2.4895250374502207	2.771976612331956	2.398364891460583	2.5019006833470248	GeneID:100057702,VGNC:VGNC:14963	ACAD10	Acyl-CoA dehydrogenase family member 10	GO:0003995,GO:0005739,GO:0005759,GO:0006635,GO:0016787,GO:0050660	acyl-CoA dehydrogenase activity|mitochondrion|mitochondrial matrix|fatty acid beta-oxidation|hydrolase activity|flavin adenine dinucleotide binding
ACAD11	9.841168217317053	9.878212293824667	11.018927672198243	9.506594575472192	8.74326983674842	9.072412137123008	8.717638114200765	11.384390328490445	10.932410601969702	8.403833704436739	GeneID:100629864,VGNC:VGNC:14964	ACAD11	Acyl-CoA dehydrogenase family member 11	GO:0005634,GO:0005777,GO:0017099,GO:0031966,GO:0033539,GO:0050660,GO:0070991	nucleus|peroxisome|very-long-chain-acyl-CoA dehydrogenase activity|mitochondrial membrane|fatty acid beta-oxidation using acyl-CoA dehydrogenase|flavin adenine dinucleotide binding|medium-chain-acyl-CoA dehydrogenase activity
ACAD8	11.622929272346273	10.777714877523833	11.484290160636725	11.528816200574827	10.842535268163928	8.001981308851994	7.396809620120336	7.701399217966004	6.703314613159765	7.064436766690345	GeneID:100072888,VGNC:VGNC:14965	ACAD8	Isobutyryl-CoA dehydrogenase, mitochondrial	GO:0003995,GO:0005759,GO:0006574,GO:0006629,GO:0009083,GO:0050660	acyl-CoA dehydrogenase activity|mitochondrial matrix|valine catabolic process|lipid metabolic process|branched-chain amino acid catabolic process|flavin adenine dinucleotide binding
ACADL	0.05826744110592716	0.04350429633726175	0.022722230881134228	0.053663966858252726	0.061872422220874086	0.0654021021677099	0.08480182785276498	0.06446421096040676	0.19553668261566504	0.06558595345180195	GeneID:100066893	ACADL	Long-chain specific acyl-CoA dehydrogenase, mitochondrial	GO:0004466,GO:0005739,GO:0005759,GO:0016401,GO:0019254,GO:0033539,GO:0042758,GO:0050660	long-chain-acyl-CoA dehydrogenase activity|mitochondrion|mitochondrial matrix|palmitoyl-CoA oxidase activity|carnitine metabolic process, CoA-linked|fatty acid beta-oxidation using acyl-CoA dehydrogenase|long-chain fatty acid catabolic process|flavin adenine dinucleotide binding	path:ecb00071,path:ecb03320	Fatty acid degradation|PPAR signaling pathway
ACADM	12.312238475988755	11.741533717239852	15.831998506182327	11.520436560456252	12.43833074044055	5.69823435507142	4.8463565996761515	6.7571264058587035	6.759646898339293	6.32938462168184	GeneID:100067343,VGNC:VGNC:14966	ACADM	Medium-chain specific acyl-CoA dehydrogenase, mitochondrial	GO:0003995,GO:0005634,GO:0005739,GO:0005759,GO:0006635,GO:0016607,GO:0019216,GO:0019254,GO:0030424,GO:0031966,GO:0033539,GO:0042802,GO:0045329,GO:0050660,GO:0051791,GO:0051793,GO:0055114,GO:0070991	acyl-CoA dehydrogenase activity|nucleus|mitochondrion|mitochondrial matrix|fatty acid beta-oxidation|nuclear speck|regulation of lipid metabolic process|carnitine metabolic process, CoA-linked|axon|mitochondrial membrane|fatty acid beta-oxidation using acyl-CoA dehydrogenase|identical protein binding|carnitine biosynthetic process|flavin adenine dinucleotide binding|medium-chain fatty acid metabo…
ACADS	5.184767841306717	5.559281992552909	5.422832805814661	6.456231610320139	4.931536999388152	5.222837134197016	4.684273587873415	4.199893510771636	4.235280796975732	3.998106111847848	GeneID:100147113,VGNC:VGNC:49519	ACADS	Short-chain specific acyl-CoA dehydrogenase, mitochondrial	GO:0003995,GO:0004085,GO:0005759,GO:0006631,GO:0050660	acyl-CoA dehydrogenase activity|butyryl-CoA dehydrogenase activity|mitochondrial matrix|fatty acid metabolic process|flavin adenine dinucleotide binding
ACADSB	7.936589357089595	8.595606937604135	9.623964240944916	7.589618169952887	8.123250272224437	4.423432501450487	4.931437672493635	5.560038195335083	5.448219664815507	5.719377231119503	GeneID:100057998	ACADSB	Short/branched chain specific acyl-CoA dehydrogenase, mitochondrial	GO:0003995,GO:0005739,GO:0005759,GO:0006631,GO:0009083,GO:0050660	acyl-CoA dehydrogenase activity|mitochondrion|mitochondrial matrix|fatty acid metabolic process|branched-chain amino acid catabolic process|flavin adenine dinucleotide binding	path:ecb00071,path:ecb00280	Fatty acid degradation|Valine, leucine and isoleucine degradation
ACADVL	59.491976555409934	54.61454706865618	53.91909326758536	58.942521355706724	57.966135371772204	54.98088071187824	53.041171813234435	46.286618053327686	48.13463844900724	47.101935773969615	GeneID:100061583,VGNC:VGNC:49521	ACADVL	Very long-chain specific acyl-CoA dehydrogenase, mitochondrial	GO:0000062,GO:0001659,GO:0005730,GO:0005739,GO:0005743,GO:0005829,GO:0009409,GO:0017099,GO:0030855,GO:0033539,GO:0042645,GO:0045717,GO:0046322,GO:0050660,GO:0090181	fatty-acyl-CoA binding|temperature homeostasis|nucleolus|mitochondrion|mitochondrial inner membrane|cytosol|response to cold|very-long-chain-acyl-CoA dehydrogenase activity|epithelial cell differentiation|fatty acid beta-oxidation using acyl-CoA dehydrogenase|mitochondrial nucleoid|negative regulation of fatty acid biosynthetic process|negative regulation of fatty acid oxidation|flavin adenine di…
ACAN	0.0	0.001998340429878129	0.002087460616523277	0.0	0.0037894238264022453	0.0	0.0	0.0	0.0	0.002008430943598313	GeneID:100033876,VGNC:VGNC:14967	ACAN	Aggrecan core protein	GO:0005509,GO:0005540,GO:0007155,GO:0007417,GO:0030246,GO:0031012	calcium ion binding|hyaluronic acid binding|cell adhesion|central nervous system development|carbohydrate binding|extracellular matrix
ACAP1	1.3144072566219092	0.938421699272414	0.9181426324367812	0.8594460958746672	0.9085553920173604	1.172333738274464	0.801025198863104	0.8739859370593609	0.9282304544012864	0.9630861296574664	GeneID:100072970,VGNC:VGNC:14968	ACAP1	Arf-GAP with coiled-coil, ANK repeat and PH domain-containing protein 1	GO:0005096,GO:0015031,GO:0016020,GO:0046872,GO:0055038	GTPase activator activity|protein transport|membrane|metal ion binding|recycling endosome membrane
ACAP2	18.28464650013735	16.80651535537948	20.840869664479538	15.699700832721408	15.964871799518182	14.27562329693301	13.258019987380905	18.41018967992671	17.805817583930896	16.836639714659132	GeneID:100069317,VGNC:VGNC:14969	ACAP2	Arf-GAP with coiled-coil, ANK repeat and PH domain-containing protein 2	GO:0005096,GO:0010008,GO:0016020,GO:0017137,GO:0032456,GO:0046872,GO:0080025,GO:1990090	GTPase activator activity|endosome membrane|membrane|Rab GTPase binding|endocytic recycling|metal ion binding|phosphatidylinositol-3,5-bisphosphate binding|cellular response to nerve growth factor stimulus
ACAP3	4.068849214818587	3.633016172534962	3.2449520979467863	3.967779050994588	3.4673129431356124	4.82728991520028	5.010856657995703	4.48679461028341	4.817456172506909	4.030931353494549	GeneID:100147589,VGNC:VGNC:14970	ACAP3	Arf-GAP with coiled-coil, ANK repeat and PH domain-containing protein 3	GO:0001764,GO:0005096,GO:0010975,GO:0030426,GO:0046872	neuron migration|GTPase activator activity|regulation of neuron projection development|growth cone|metal ion binding
ACAT1	17.542178360589393	18.27931860455512	18.967311178764067	18.94069093854685	18.047290088416243	17.86852430397373	16.327738149384874	17.188216582310954	17.967189131767878	17.882035599264977	GeneID:100069718,VGNC:VGNC:14971	ACAT1	Acetyl-CoA acetyltransferase, mitochondrial	GO:0003985,GO:0003988,GO:0005739,GO:0006085,GO:0006550,GO:0006635,GO:0015937,GO:0016830,GO:0016885,GO:0046356,GO:0046872,GO:0046952,GO:1902860	acetyl-CoA C-acetyltransferase activity|acetyl-CoA C-acyltransferase activity|mitochondrion|acetyl-CoA biosynthetic process|isoleucine catabolic process|fatty acid beta-oxidation|coenzyme A biosynthetic process|carbon-carbon lyase activity|ligase activity, forming carbon-carbon bonds|acetyl-CoA catabolic process|metal ion binding|ketone body catabolic process|propionyl-CoA biosynthetic process
ACAT2	31.34941666870213	31.100992481527694	29.382535319805637	28.744619661455932	30.304461115129172	29.741319109440784	26.560115071153607	28.598889827275325	27.827635751127715	26.21510831545204	GeneID:100058892	ACAT2	Acetyl-CoA acetyltransferase, cytosolic	GO:0003857,GO:0003985,GO:0003988,GO:0004300,GO:0005634,GO:0005730,GO:0005737,GO:0005739,GO:0005829,GO:0006629,GO:0006635,GO:0006695,GO:0006696,GO:0070062	3-hydroxyacyl-CoA dehydrogenase activity|acetyl-CoA C-acetyltransferase activity|acetyl-CoA C-acyltransferase activity|enoyl-CoA hydratase activity|nucleus|nucleolus|cytoplasm|mitochondrion|cytosol|lipid metabolic process|fatty acid beta-oxidation|cholesterol biosynthetic process|ergosterol biosynthetic process|extracellular exosome	path:ecb00071,path:ecb00072,path:ecb00280,path:ecb00310,path:ecb00380,path:ecb00620,path:ecb00630,path:ecb00640,path:ecb00650,path:ecb00900	Fatty acid degradation|Synthesis and degradation of ketone bodies|Valine, leucine and isoleucine degradation|Lysine degradation|Tryptophan metabolism|Pyruvate metabolism|Glyoxylate and dicarboxylate metabolism|Propanoate metabolism|Butanoate metabolism|Terpenoid backbone biosynthesis
ACBD3	22.623628841400798	21.370921631097684	24.096000128925468	19.980145425758053	20.095144261253964	18.256175929533452	17.531650072801522	20.653258788198322	21.22261005818799	19.60647544769522	GeneID:100058044,VGNC:VGNC:14972	ACBD3	Golgi resident protein GCP60	GO:0000062,GO:0000139,GO:0005739,GO:0005794,GO:0006694,GO:0016020,GO:0034237	fatty-acyl-CoA binding|Golgi membrane|mitochondrion|Golgi apparatus|steroid biosynthetic process|membrane|protein kinase A regulatory subunit binding
ACBD4	6.321406233117673	6.138324563322513	6.382696532862209	6.400922814461326	6.440008513691256	6.4057175857658635	5.233175196366076	5.008889142720533	5.301444600799716	4.918495436302946	GeneID:100064116	ACBD4	Acyl-CoA-binding domain-containing protein 4	GO:0000062,GO:0008289	fatty-acyl-CoA binding|lipid binding
ACBD5	7.220038067619419	6.9383929684704855	8.306895132322909	6.329969630908914	5.966375385239856	3.729550346882205	4.143266540589788	5.514100748604988	5.187003204704328	5.03794595351376	GeneID:100055334,VGNC:VGNC:14973	ACBD5	Acyl-CoA-binding domain-containing protein 5	GO:0000062,GO:0005778,GO:0008289,GO:0016021,GO:0030242	fatty-acyl-CoA binding|peroxisomal membrane|lipid binding|integral component of membrane|autophagy of peroxisome
ACBD6	14.570880351558097	13.94114950807706	15.163892262492	15.032631161429382	14.393150340876064	12.719198866374722	11.305325143523715	11.63233663848054	11.438049453870885	11.620685800091096	GeneID:100053473,VGNC:VGNC:49379	ACBD6	Acyl-CoA-binding domain-containing protein 6	GO:0000062,GO:0005829,GO:0006637,GO:0008289	fatty-acyl-CoA binding|cytosol|acyl-CoA metabolic process|lipid binding
ACBD7	0.0	0.0	0.0	0.0	0.0	0.0	0.0	0.012390204124069456	0.0	0.0	GeneID:100630417,VGNC:VGNC:14974	ACBD7	Acyl-CoA-binding domain-containing protein 7	GO:0000062,GO:0008289	fatty-acyl-CoA binding|lipid binding
ACCS	7.186485645297442	5.920058080952685	5.767775085595926	6.470042304142437	6.228607207287995	10.3397413329586	9.486094210173428	8.257944459055691	8.226709549248978	7.816982443265171	GeneID:100055831	ACCS	1-aminocyclopropane-1-carboxylate synthase-like protein 1	GO:0003824,GO:0009058,GO:0030170	catalytic activity|biosynthetic process|pyridoxal phosphate binding
ACCSL	0.0	0.0	0.0	0.0	0.0	0.0	0.0	0.0	0.020587419540627816	0.02455228842879085	GeneID:100055792	ACCSL	Probable inactive 1-aminocyclopropane-1-carboxylate synthase-like protein 2	GO:0003824,GO:0009058,GO:0030170	catalytic activity|biosynthetic process|pyridoxal phosphate binding
ACD	14.968739767568186	13.649648207943976	12.985108182597909	16.010999005603498	15.378165693343568	20.78981323578872	18.307456807257203	18.29362401232628	17.916494855563172	16.852983506202552	GeneID:100066184,VGNC:VGNC:14975	ACD	Adrenocortical dysplasia protein homolog	GO:0000723,GO:0000783,GO:0000784,GO:0001501,GO:0001655,GO:0005654,GO:0006886,GO:0016233,GO:0016604,GO:0030326,GO:0031848,GO:0032202,GO:0032211,GO:0032212,GO:0035282,GO:0042162,GO:0044877,GO:0051973,GO:0060381,GO:0070182,GO:0070187,GO:0070198,GO:0070200,GO:1902496,GO:1902990,GO:1905324	telomere maintenance|nuclear telomere cap complex|nuclear chromosome, telomeric region|skeletal system development|urogenital system development|nucleoplasm|intracellular protein transport|telomere capping|nuclear body|embryonic limb morphogenesis|protection from non-homologous end joining at telomere|telomere assembly|negative regulation of telomere maintenance via telomerase|positive regulation…
ACE	0.22447292885070294	0.21669303424819228	0.19098864704857976	0.18973378957335546	0.2279276623624848	0.22057009672942954	0.1907974106320169	0.17308944870392376	0.19403105987321956	0.17014626109370706	GeneID:100064801	ACE	Angiotensin-converting enzyme			path:ecb04614,path:ecb04924,path:ecb05142,path:ecb05410	Renin-angiotensin system|Renin secretion|Chagas disease (American trypanosomiasis)|Hypertrophic cardiomyopathy (HCM)
ACE2	0.0	0.0	0.0	0.005824060442590546	0.0	0.0	0.0	0.0	0.0	0.0	GeneID:100055952,VGNC:VGNC:14976	ACE2	Angiotensin-converting enzyme 2
ACER1	0.0	0.0	0.0	0.0	0.0	0.0	0.0	0.0	0.013250034721649736	0.0	GeneID:100147512	ACER1	Alkaline ceramidase 1	GO:0005783,GO:0005789,GO:0006665,GO:0008544,GO:0010446,GO:0016021,GO:0017040,GO:0019216,GO:0030148,GO:0030154,GO:0030216,GO:0046512,GO:0046514,GO:0071277,GO:0071633,GO:0102121	endoplasmic reticulum|endoplasmic reticulum membrane|sphingolipid metabolic process|epidermis development|response to alkaline pH|integral component of membrane|N-acylsphingosine amidohydrolase activity|regulation of lipid metabolic process|sphingolipid biosynthetic process|cell differentiation|keratinocyte differentiation|sphingosine biosynthetic process|ceramide catabolic process|cellular respo…	path:ecb00600,path:ecb04071	Sphingolipid metabolism|Sphingolipid signaling pathway
ACER2	0.5972709500657111	0.5074829752399972	0.5973686703589909	0.5846195971444399	0.5852992858357923	0.5237982770386694	0.5154164539179654	0.8038922325313551	0.5872619575130597	0.7231988199352859	GeneID:100063894,VGNC:VGNC:14977	Acer2	Alkaline ceramidase 2	GO:0001953,GO:0005794,GO:0006672,GO:0006919,GO:0008284,GO:0010942,GO:0017040,GO:0030173,GO:0032526,GO:0033629,GO:0035690,GO:0046512,GO:0071633,GO:0090285,GO:0102121	negative regulation of cell-matrix adhesion|Golgi apparatus|ceramide metabolic process|activation of cysteine-type endopeptidase activity involved in apoptotic process|positive regulation of cell proliferation|positive regulation of cell death|N-acylsphingosine amidohydrolase activity|integral component of Golgi membrane|response to retinoic acid|negative regulation of cell adhesion mediated by i…
ACER3	4.560674350352848	4.734175459786728	5.5676907997784415	5.005508283706462	4.431744432668708	3.5458270947095736	3.5996153003539515	4.137169482045621	4.177846389633888	4.465632556840257	GeneID:100063572,VGNC:VGNC:14978	ACER3	Alkaline ceramidase 3	GO:0005789,GO:0006672,GO:0008284,GO:0030148,GO:0030173,GO:0030176,GO:0046512,GO:0070774,GO:0071602	endoplasmic reticulum membrane|ceramide metabolic process|positive regulation of cell proliferation|sphingolipid biosynthetic process|integral component of Golgi membrane|integral component of endoplasmic reticulum membrane|sphingosine biosynthetic process|phytoceramidase activity|phytosphingosine biosynthetic process
ACHE	0.2703171063292602	0.2498813166821803	0.19074925665666614	0.2743645752282936	0.2141420770637068	0.22154225599152186	0.15327923590094894	0.19225636594302276	0.18358849519379128	0.2125056823162184	GeneID:100069149	ACHE	Acetylcholinesterase	GO:0001540,GO:0003990,GO:0005576,GO:0005886,GO:0030054,GO:0031225,GO:0042135,GO:0045202	amyloid-beta binding|acetylcholinesterase activity|extracellular region|plasma membrane|cell junction|anchored component of membrane|neurotransmitter catabolic process|synapse	path:ecb00564,path:ecb04725	Glycerophospholipid metabolism|Cholinergic synapse
ACIN1	34.05366606663392	32.885202545153376	34.32545533337951	33.61249706580605	32.221242549517754	30.50439435659241	29.32119122456782	29.311007058575512	28.72551988585968	29.3849251327151	GeneID:100055865,VGNC:VGNC:14979	ACIN1	Apoptotic chromatin condensation inducer in the nucleus	GO:0003676,GO:0003723,GO:0005634,GO:0005654,GO:0005730,GO:0005829,GO:0005886,GO:0006397,GO:0008380,GO:0016607,GO:0016887,GO:0019899,GO:0030218,GO:0030263,GO:0043065,GO:0045657,GO:0048025,GO:0061574	nucleic acid binding|RNA binding|nucleus|nucleoplasm|nucleolus|cytosol|plasma membrane|mRNA processing|RNA splicing|nuclear speck|ATPase activity|enzyme binding|erythrocyte differentiation|apoptotic chromosome condensation|positive regulation of apoptotic process|positive regulation of monocyte differentiation|negative regulation of mRNA splicing, via spliceosome|ASAP complex
ACKR1	0.0	0.0	0.0	0.0	0.0	0.0	0.0	0.0	0.010711216879879087	0.0	GeneID:100057225	ACKR1	Atypical chemokine receptor 1	GO:0004930,GO:0005769,GO:0006954,GO:0016021,GO:0019957,GO:0032642,GO:0055037,GO:0070098	G protein-coupled receptor activity|early endosome|inflammatory response|integral component of membrane|C-C chemokine binding|regulation of chemokine production|recycling endosome|chemokine-mediated signaling pathway	path:ecb05144	Malaria
ACKR2	5.209828872588727	5.016715553393467	4.985160893383506	4.313733841334846	4.647142044362863	2.1295491920964595	1.739497109902696	2.3236651341206382	2.0214221297959067	2.1150671575758166	GeneID:100067183,VGNC:VGNC:14980	ACKR2	Atypical chemokine receptor 2	GO:0004950,GO:0005044,GO:0005654,GO:0005769,GO:0005829,GO:0005884,GO:0005886,GO:0005887,GO:0006935,GO:0006954,GO:0006955,GO:0007186,GO:0007204,GO:0007275,GO:0009897,GO:0016493,GO:0019722,GO:0019956,GO:0019957,GO:0031965,GO:0043231,GO:0055037,GO:0060326	chemokine receptor activity|scavenger receptor activity|nucleoplasm|early endosome|cytosol|actin filament|plasma membrane|integral component of plasma membrane|chemotaxis|inflammatory response|immune response|G protein-coupled receptor signaling pathway|positive regulation of cytosolic calcium ion concentration|multicellular organism development|external side of plasma membrane|C-C chemokine rece…
ACKR3	173.51964320532406	193.05079899226703	178.9096168114654	184.72968917335442	167.77561489111963	86.98632040758024	77.83869747421244	84.29269326845241	76.05450858208692	79.30730209862551	GeneID:100057501,VGNC:VGNC:14981	ACKR3	Atypical chemokine receptor 3	GO:0001525,GO:0001570,GO:0005044,GO:0005768,GO:0005769,GO:0005886,GO:0005905,GO:0006935,GO:0006955,GO:0007155,GO:0007204,GO:0009897,GO:0009986,GO:0015026,GO:0016021,GO:0016493,GO:0016494,GO:0019722,GO:0019956,GO:0019957,GO:0019958,GO:0031623,GO:0043231,GO:0048471,GO:0055037,GO:0060326,GO:0070374,GO:1902230	angiogenesis|vasculogenesis|scavenger receptor activity|endosome|early endosome|plasma membrane|clathrin-coated pit|chemotaxis|immune response|cell adhesion|positive regulation of cytosolic calcium ion concentration|external side of plasma membrane|cell surface|coreceptor activity|integral component of membrane|C-C chemokine receptor activity|C-X-C chemokine receptor activity|calcium-mediated sig…
ACKR4	40.91681942070353	36.683265356120884	42.61429849249471	34.50383650892261	34.369986886749146	33.79861270957271	31.497474900674792	42.61197576591782	43.167890831720584	35.250364418528754	GeneID:100146120,VGNC:VGNC:14982	ACKR4	Atypical chemokine receptor 4	GO:0004950,GO:0005044,GO:0005769,GO:0006935,GO:0006955,GO:0007204,GO:0009897,GO:0016021,GO:0016493,GO:0019722,GO:0019956,GO:0019957,GO:0055037,GO:0060326	chemokine receptor activity|scavenger receptor activity|early endosome|chemotaxis|immune response|positive regulation of cytosolic calcium ion concentration|external side of plasma membrane|integral component of membrane|C-C chemokine receptor activity|calcium-mediated signaling|chemokine binding|C-C chemokine binding|recycling endosome|cell chemotaxis
ACLY	61.88904034516714	64.19210819599421	63.38353081866185	63.52611916124953	66.11348041903096	56.331878670127146	55.86837178488162	54.74422566901991	53.79818954547848	57.44231530140116	GeneID:100053195,VGNC:VGNC:14983	ACLY	ATP-citrate synthase
ACMSD	0.0	0.0	0.0	0.0	0.0	0.0	0.0	0.0	0.0	0.0	GeneID:100050432,VGNC:VGNC:14984	ACMSD	2-amino-3-carboxymuconate-6-semialdehyde decarboxylase	GO:0001760,GO:0005829,GO:0008270,GO:0016787,GO:0051259,GO:1904985	aminocarboxymuconate-semialdehyde decarboxylase activity|cytosol|zinc ion binding|hydrolase activity|protein complex oligomerization|negative regulation of quinolinate biosynthetic process
ACO1	23.927194307750963	25.989359429943004	25.467410034709125	25.96226438149152	24.802486900026732	20.38445002136726	21.58157766573386	20.67810730743362	20.208325271631274	21.108331460864488	GeneID:100067866,VGNC:VGNC:14985	ACO1	Cytoplasmic aconitate hydratase	GO:0003994,GO:0005737,GO:0005739,GO:0005829,GO:0006099,GO:0006101,GO:0006879,GO:0008198,GO:0010040,GO:0030350,GO:0051538,GO:0051539	aconitate hydratase activity|cytoplasm|mitochondrion|cytosol|tricarboxylic acid cycle|citrate metabolic process|cellular iron ion homeostasis|ferrous iron binding|response to iron(II) ion|iron-responsive element binding|3 iron, 4 sulfur cluster binding|4 iron, 4 sulfur cluster binding
ACO2	53.038122657306616	54.87048211449064	50.67105423688885	56.5938124267797	56.08780035529196	37.37532368814775	37.12023547083286	31.74437388409207	33.42119992185944	33.043728460734265	GeneID:100055803,VGNC:VGNC:14986	ACO2	Aconitate hydratase, mitochondrial	GO:0003994,GO:0005739,GO:0005829,GO:0006099,GO:0046872,GO:0051539	aconitate hydratase activity|mitochondrion|cytosol|tricarboxylic acid cycle|metal ion binding|4 iron, 4 sulfur cluster binding
ACOD1	0.0	0.0	0.0	0.0	0.0	0.006200501869656813	0.0	0.0	0.0	0.0	GeneID:100052594,VGNC:VGNC:14987	ACOD1	Cis-aconitate decarboxylase	GO:0002760,GO:0005739,GO:0006952,GO:0006954,GO:0007566,GO:0019679,GO:0032088,GO:0032480,GO:0034136,GO:0034144,GO:0035458,GO:0045824,GO:0047547,GO:0047613,GO:0050728,GO:0071219,GO:0071222,GO:0071346,GO:0071347,GO:0071356,GO:0071393,GO:0072573,GO:2000379	positive regulation of antimicrobial humoral response|mitochondrion|defense response|inflammatory response|embryo implantation|propionate metabolic process, methylcitrate cycle|negative regulation of NF-kappaB transcription factor activity|negative regulation of type I interferon production|negative regulation of toll-like receptor 2 signaling pathway|negative regulation of toll-like receptor 4 s…
ACOT11	1.3424361431267533	1.2452878645559031	1.3896608583453036	1.3808871533044151	1.5090057580270222	1.8264401674880364	1.834280988784163	0.951881296868573	1.5153221527123066	1.1294709155544025	GeneID:100060460,VGNC:VGNC:14988	Acot11	Acyl-coenzyme A thioesterase 11	GO:0000062,GO:0005829,GO:0006631,GO:0006637,GO:0008289,GO:0009266,GO:0009409,GO:0016290,GO:0035556,GO:0036042,GO:0047617,GO:0052689,GO:0120163,GO:1900535	fatty-acyl-CoA binding|cytosol|fatty acid metabolic process|acyl-CoA metabolic process|lipid binding|response to temperature stimulus|response to cold|palmitoyl-CoA hydrolase activity|intracellular signal transduction|long-chain fatty acyl-CoA binding|acyl-CoA hydrolase activity|carboxylic ester hydrolase activity|negative regulation of cold-induced thermogenesis|palmitic acid biosynthetic process
ACOT12	0.14760526762371054	0.12122738702675705	0.1266337768474279	0.15536408453392814	0.06269501640778474	0.09204392148408087	0.10545864784094217	0.11839478917404925	0.12796305541278474	0.0738421322849369	GeneID:100073251,VGNC:VGNC:14989	ACOT12	Acyl-coenzyme A thioesterase 12	GO:0000062,GO:0003986,GO:0005524,GO:0005829,GO:0006084,GO:0006090,GO:0006637,GO:0008289,GO:0016290,GO:0036042,GO:0047617,GO:0052689,GO:1900535	fatty-acyl-CoA binding|acetyl-CoA hydrolase activity|ATP binding|cytosol|acetyl-CoA metabolic process|pyruvate metabolic process|acyl-CoA metabolic process|lipid binding|palmitoyl-CoA hydrolase activity|long-chain fatty acyl-CoA binding|acyl-CoA hydrolase activity|carboxylic ester hydrolase activity|palmitic acid biosynthetic process
ACOT13	24.89874831104454	24.233504330089502	26.440002161771087	26.39231893874923	22.783505903270587	24.345979114623862	22.916919756947674	27.449632393568077	23.761049445198445	23.33128423885136	GeneID:100629805,VGNC:VGNC:14990	Acot13	Acyl-coenzyme A thioesterase 13	GO:0005634,GO:0005739,GO:0005819,GO:0005829,GO:0047617,GO:0051289,GO:0120163	nucleus|mitochondrion|spindle|cytosol|acyl-CoA hydrolase activity|protein homotetramerization|negative regulation of cold-induced thermogenesis
ACOT4	0.9535409930287522	0.949258090924467	1.1899106979535472	1.197705141738905	1.0020357825474897	0.8625817333250834	1.0294757222743869	0.8017624009421064	0.8675389493331966	0.9476909770410996	GeneID:100050302	ACOT4	Acyl-coenzyme A thioesterase 4	GO:0000038,GO:0001676,GO:0004778,GO:0005102,GO:0005777,GO:0005782,GO:0005829,GO:0006104,GO:0006625,GO:0006631,GO:0006637,GO:0016290,GO:0032788,GO:0032789,GO:0043648,GO:0043649,GO:0046459,GO:0047617,GO:0052689,GO:0102991	very long-chain fatty acid metabolic process|long-chain fatty acid metabolic process|succinyl-CoA hydrolase activity|signaling receptor binding|peroxisome|peroxisomal matrix|cytosol|succinyl-CoA metabolic process|protein targeting to peroxisome|fatty acid metabolic process|acyl-CoA metabolic process|palmitoyl-CoA hydrolase activity|saturated monocarboxylic acid metabolic process|unsaturated monoc…	path:ecb00062,path:ecb01040	Fatty acid elongation|Biosynthesis of unsaturated fatty acids
ACOT6	1.3905820688454802	1.5589371209601266	1.7750227021050724	1.4702706486507566	1.5047005761817331	0.6562150537717767	0.6994757771071032	1.0117873184133377	0.9319150678793248	0.7928052988669073	GeneID:100056126	Acot6	Acyl-coenzyme A thioesterase 6	GO:0005777,GO:0006631,GO:0006637,GO:0047617,GO:0052689	peroxisome|fatty acid metabolic process|acyl-CoA metabolic process|acyl-CoA hydrolase activity|carboxylic ester hydrolase activity
ACOT7	13.643578397193018	13.224026548400007	12.717766284352482	13.738426473417391	13.508812184890845	9.919318828769336	9.5300022049511	8.567578037568765	8.612240653439954	8.35256407195007	GeneID:100059575,VGNC:VGNC:50643	Acot7	Cytosolic acyl coenzyme A thioester hydrolase	GO:0000062,GO:0005654,GO:0005829,GO:0006637,GO:0009062,GO:0015937,GO:0016290,GO:0036042,GO:0036114,GO:0036116,GO:0042802,GO:0042803,GO:0043005,GO:0044297,GO:0047617,GO:0051792,GO:0052689,GO:0102991,GO:1900535	fatty-acyl-CoA binding|nucleoplasm|cytosol|acyl-CoA metabolic process|fatty acid catabolic process|coenzyme A biosynthetic process|palmitoyl-CoA hydrolase activity|long-chain fatty acyl-CoA binding|medium-chain fatty-acyl-CoA catabolic process|long-chain fatty-acyl-CoA catabolic process|identical protein binding|protein homodimerization activity|neuron projection|cell body|acyl-CoA hydrolase acti…
ACOT8	26.77284603705399	25.467259305974014	25.073487815790724	26.115941021503644	26.757932503853212	25.925921125282354	24.44603447605886	21.948744871180445	22.662168081750327	22.12701212192336	GeneID:100056378,VGNC:VGNC:14991	ACOT8	Acyl-coenzyme A thioesterase 8	GO:0003986,GO:0005102,GO:0005782,GO:0005829,GO:0006625,GO:0006637,GO:0006699,GO:0009062,GO:0016032,GO:0016289,GO:0016290,GO:0016559,GO:0033540,GO:0033882,GO:0036109,GO:0043649,GO:0045225,GO:0047617,GO:0052689,GO:0052815	acetyl-CoA hydrolase activity|signaling receptor binding|peroxisomal matrix|cytosol|protein targeting to peroxisome|acyl-CoA metabolic process|bile acid biosynthetic process|fatty acid catabolic process|viral process|CoA hydrolase activity|palmitoyl-CoA hydrolase activity|peroxisome fission|fatty acid beta-oxidation using acyl-CoA oxidase|choloyl-CoA hydrolase activity|alpha-linolenic acid metabo…
ACOT9	40.70167858536967	36.08297519737592	38.98315690749929	37.78934546325983	39.30696327879016	36.97083538295646	35.0211620623176	38.94779424641866	39.416786777731204	34.52400228633421	GeneID:100060045,VGNC:VGNC:14992	ACOT9	Acyl-coenzyme A thioesterase 9, mitochondrial	GO:0003986,GO:0005739,GO:0005759,GO:0006637,GO:0047617,GO:0052689	acetyl-CoA hydrolase activity|mitochondrion|mitochondrial matrix|acyl-CoA metabolic process|acyl-CoA hydrolase activity|carboxylic ester hydrolase activity
ACOX1	42.34210852496005	42.04074881949974	46.05916570597525	39.02621743931221	39.05648993209453	30.078396644590747	29.95048171089386	35.90171842119562	36.46393088056424	35.050701256822194	GeneID:100051466,VGNC:VGNC:14993	ACOX1	Peroxisomal acyl-coenzyme A oxidase 1	GO:0000038,GO:0003997,GO:0005504,GO:0005777,GO:0006091,GO:0006629,GO:0006693,GO:0016401,GO:0019395,GO:0033540,GO:0050660,GO:0055088,GO:0071949	very long-chain fatty acid metabolic process|acyl-CoA oxidase activity|fatty acid binding|peroxisome|generation of precursor metabolites and energy|lipid metabolic process|prostaglandin metabolic process|palmitoyl-CoA oxidase activity|fatty acid oxidation|fatty acid beta-oxidation using acyl-CoA oxidase|flavin adenine dinucleotide binding|lipid homeostasis|FAD binding
ACOX2	0.1297387950404379	0.25023987273347953	0.17707731448621775	0.07681413788632646	0.20664851637923204	0.32361087531331656	0.2574824906271369	0.17044968531674862	0.1541983906532929	0.22716440253341585	GeneID:100050425,VGNC:VGNC:14994	ACOX2	Peroxisomal acyl-coenzyme A oxidase 2	GO:0003997,GO:0005102,GO:0005504,GO:0005777,GO:0005782,GO:0005829,GO:0006625,GO:0006699,GO:0010942,GO:0016402,GO:0033540,GO:0033791,GO:0042803,GO:0043231,GO:0050660,GO:0055088,GO:0071949,GO:1902884	acyl-CoA oxidase activity|signaling receptor binding|fatty acid binding|peroxisome|peroxisomal matrix|cytosol|protein targeting to peroxisome|bile acid biosynthetic process|positive regulation of cell death|pristanoyl-CoA oxidase activity|fatty acid beta-oxidation using acyl-CoA oxidase|3alpha,7alpha,12alpha-trihydroxy-5beta-cholestanoyl-CoA 24-hydroxylase activity|protein homodimerization activi…
ACOX3	4.613877078856075	4.214013067320802	4.114368850017967	4.312547889563188	4.164921847902988	4.431564667726948	4.421455148073707	3.8968604105190727	4.417646393947156	3.951320667940693	GeneID:100056690,VGNC:VGNC:14995	ACOX3	Peroxisomal acyl-coenzyme A oxidase 3	GO:0003997,GO:0005102,GO:0005504,GO:0005777,GO:0005782,GO:0005829,GO:0006625,GO:0016020,GO:0016402,GO:0033540,GO:0050660,GO:0055088,GO:0071949	acyl-CoA oxidase activity|signaling receptor binding|fatty acid binding|peroxisome|peroxisomal matrix|cytosol|protein targeting to peroxisome|membrane|pristanoyl-CoA oxidase activity|fatty acid beta-oxidation using acyl-CoA oxidase|flavin adenine dinucleotide binding|lipid homeostasis|FAD binding
ACOXL	0.1641947695408667	0.211751471452624	0.16686638303332949	0.2003205905718934	0.18668144834326228	0.30158164117305186	0.19749368603395645	0.30551397945170977	0.35064445083877444	0.19788591333386465	GeneID:100064086,VGNC:VGNC:14996	ACOXL	Acyl-coenzyme A oxidase-like protein	GO:0003997,GO:0005504,GO:0005777,GO:0005782,GO:0016402,GO:0033540,GO:0050660,GO:0055088	acyl-CoA oxidase activity|fatty acid binding|peroxisome|peroxisomal matrix|pristanoyl-CoA oxidase activity|fatty acid beta-oxidation using acyl-CoA oxidase|flavin adenine dinucleotide binding|lipid homeostasis
ACP1	21.931766073896227	20.718239873216948	20.28859120813198	22.001266008223663	20.41531561592025	15.19205204958811	14.947323453493388	15.121180420250314	14.526920160573528	13.659793223462007	GeneID:100057408	ACP1	Low molecular weight phosphotyrosine protein phosphatase	GO:0003993,GO:0004726,GO:0005737,GO:0009898,GO:0070062	acid phosphatase activity|non-membrane spanning protein tyrosine phosphatase activity|cytoplasm|cytoplasmic side of plasma membrane|extracellular exosome	path:ecb00730,path:ecb00740,path:ecb04520	Thiamine metabolism|Riboflavin metabolism|Adherens junction
ACP2	44.35646051455963	44.97881377225813	40.940907886099346	46.3332320986347	43.69960125323468	38.50346735427072	39.33396465914064	36.0851828093394	35.32801193171733	36.91371953983365	GeneID:100057910	ACP2	Lysosomal acid phosphatase	GO:0001501,GO:0003993,GO:0005765,GO:0007040,GO:0016021,GO:0043202	skeletal system development|acid phosphatase activity|lysosomal membrane|lysosome organization|integral component of membrane|lysosomal lumen	path:ecb00740,path:ecb04142	Riboflavin metabolism|Lysosome
ACP4	0.3538907208322217	0.10840036728171253	0.21231507980383868	0.1862464285736576	0.2141229544496784	0.13127614351607186	0.07683712819480602	0.08533284386574719	0.20808437563529192	0.10894772917109576	GeneID:100147302	ACP4	Testicular acid phosphatase	GO:0003993,GO:0004725,GO:0010955,GO:0010977,GO:0016021,GO:0030971,GO:0042476,GO:0045211,GO:0048168,GO:0120154,GO:1990264	acid phosphatase activity|protein tyrosine phosphatase activity|negative regulation of protein processing|negative regulation of neuron projection development|integral component of membrane|receptor tyrosine kinase binding|odontogenesis|postsynaptic membrane|regulation of neuronal synaptic plasticity|negative regulation of ERBB4 signaling pathway|peptidyl-tyrosine dephosphorylation involved in in…
ACP5	0.09189831315364352	0.2172781690669728	0.04778276740104289	0.04836445718768703	0.08674135255424556	0.19484071451155927	0.03647668617217773	0.1652165809429888	0.25699731775548823	0.10344093329646614	GeneID:100056621,VGNC:VGNC:14997	ACP5	Tartrate-resistant acid phosphatase type 5
ACP6	5.041560678848837	5.0751820003353725	5.454335839909469	6.365502539432808	4.865344901991462	5.24440632131829	5.982417434952649	5.327610478189038	5.854531852503422	5.8359586979016695	GeneID:100065568,VGNC:VGNC:50797	ACP6	Lysophosphatidic acid phosphatase type 6	GO:0002244,GO:0003993,GO:0005737,GO:0005739,GO:0005759,GO:0006644,GO:0006654,GO:0052642,GO:2001311	hematopoietic progenitor cell differentiation|acid phosphatase activity|cytoplasm|mitochondrion|mitochondrial matrix|phospholipid metabolic process|phosphatidic acid biosynthetic process|lysophosphatidic acid phosphatase activity|lysobisphosphatidic acid metabolic process
ACP7	0.0	0.0	0.0	0.0	0.0	0.0	0.0	0.004611127102991758	0.0	0.0	GeneID:100066750	ACP7	Acid phosphatase type 7	GO:0003993,GO:0005576,GO:0046872	acid phosphatase activity|extracellular region|metal ion binding
ACPP	0.0	0.0	0.011452491704164168	0.0	0.0	0.0	0.0	0.0	0.0	0.011018909069650371	GeneID:100064835	ACPP	Prostatic acid phosphatase	GO:0003993,GO:0005615,GO:0005622,GO:0005634,GO:0005765,GO:0005886,GO:0006144,GO:0006772,GO:0008253,GO:0009117,GO:0012506,GO:0016021,GO:0016311,GO:0016791,GO:0030175,GO:0035577,GO:0042131,GO:0042802,GO:0042803,GO:0043312,GO:0046085,GO:0051289,GO:0051930,GO:0052642,GO:0060168,GO:0070062	acid phosphatase activity|extracellular space|intracellular|nucleus|lysosomal membrane|plasma membrane|purine nucleobase metabolic process|thiamine metabolic process|5'-nucleotidase activity|nucleotide metabolic process|vesicle membrane|integral component of membrane|dephosphorylation|phosphatase activity|filopodium|azurophil granule membrane|thiamine phosphate phosphatase activity|identical prot…
ACR	0.0	0.014553038632393609	0.0	0.0	0.0	0.0	0.0	0.0	0.0	0.0	GeneID:100057028,VGNC:VGNC:14998	ACR	Acrosin	GO:0004040,GO:0004252,GO:0005537,GO:0007190,GO:0007338,GO:0007340,GO:0008144,GO:0032991,GO:0042806,GO:0043159	amidase activity|serine-type endopeptidase activity|mannose binding|activation of adenylate cyclase activity|single fertilization|acrosome reaction|drug binding|protein-containing complex|fucose binding|acrosomal matrix
ACRBP	0.020725805236972074	0.0	0.0	0.010907624804690264	0.0	0.0	0.010968771422107936	0.011465002201585963	0.034776327256317824	0.0207368974923289	GeneID:100052268,VGNC:VGNC:14999	ACRBP	Acrosin-binding protein (Fragment)	GO:0001669,GO:0002080,GO:0005576,GO:0048240	acrosomal vesicle|acrosomal membrane|extracellular region|sperm capacitation
ACRV1	0.0924359720514821	0.07361663106575345	0.0192249298184214	0.019458967023308817	0.052349304129272405	0.055335712005083096	0.09784025633941462	0.08181326503525971	0.0	0.01849708858226637	GeneID:100072341		Sperm acrosomal protein FSA-ACR.1 (Fragment)	GO:0001669	acrosomal vesicle
ACSBG1	1.3679100819872911	1.177003787116546	1.4653861749647141	1.2516974025371572	0.8629284054053635	1.2207808717872848	1.0549917064925032	1.2852390252472663	1.222595071274151	1.2448453949452902	GeneID:100050272,VGNC:VGNC:15000	ACSBG1	Long-chain-fatty-acid--CoA ligase ACSBG1	GO:0000038,GO:0001676,GO:0004467,GO:0005524,GO:0005737,GO:0005783,GO:0005829,GO:0031410,GO:0031957,GO:0035338,GO:0042552,GO:0051384,GO:0102391	very long-chain fatty acid metabolic process|long-chain fatty acid metabolic process|long-chain fatty acid-CoA ligase activity|ATP binding|cytoplasm|endoplasmic reticulum|cytosol|cytoplasmic vesicle|very long-chain fatty acid-CoA ligase activity|long-chain fatty-acyl-CoA biosynthetic process|myelination|response to glucocorticoid|decanoate-CoA ligase activity
ACSBG2	0.39194672987689694	0.34613298255408315	0.24981166114931194	0.3127389600049605	0.34608438078198983	0.2901392118325409	0.2408875895691737	0.18184502722441606	0.21214737033555536	0.1644527241573858	GeneID:100065344,VGNC:VGNC:15001	ACSBG2	Long-chain-fatty-acid--CoA ligase ACSBG2	GO:0004467,GO:0005524,GO:0005737,GO:0005739,GO:0005829,GO:0006631,GO:0007275,GO:0007283,GO:0016020,GO:0030154,GO:0031957,GO:0035338,GO:0047617,GO:0102391	long-chain fatty acid-CoA ligase activity|ATP binding|cytoplasm|mitochondrion|cytosol|fatty acid metabolic process|multicellular organism development|spermatogenesis|membrane|cell differentiation|very long-chain fatty acid-CoA ligase activity|long-chain fatty-acyl-CoA biosynthetic process|acyl-CoA hydrolase activity|decanoate-CoA ligase activity
ACSF2	14.532795560662477	13.750799644988975	12.652766742332943	15.491569149376225	14.668649003037276	18.717380786624716	19.127373266044923	17.432452601376298	18.373545143276424	15.970962405569155	GeneID:100069942,VGNC:VGNC:15002	ACSF2	Acyl-CoA synthetase family member 2, mitochondrial	GO:0005524,GO:0005739,GO:0006631,GO:0016874	ATP binding|mitochondrion|fatty acid metabolic process|ligase activity
ACSF3	8.057908488044852	7.1443406142740615	6.764669062895907	8.039726297603371	7.764184082532245	8.776586144592615	8.280252481173644	7.354768457673218	7.933938853781301	7.491147016791567	GeneID:100051639,VGNC:VGNC:15003	ACSF3	Acyl-CoA synthetase family member 3, mitochondrial	GO:0005524,GO:0005739,GO:0006633,GO:0031957,GO:0090409,GO:0090410	ATP binding|mitochondrion|fatty acid biosynthetic process|very long-chain fatty acid-CoA ligase activity|malonyl-CoA synthetase activity|malonate catabolic process
ACSL1	13.287866876053481	13.413892246756214	14.50455140531536	13.125408600388946	12.47448318898452	9.630690548359905	9.396747741778032	10.832622157003565	10.899211956765928	10.863787259389458	GeneID:100057925,VGNC:VGNC:15004	ACSL1	Long-chain-fatty-acid--CoA ligase 1	GO:0001676,GO:0004467,GO:0005524,GO:0005739,GO:0005741,GO:0005778,GO:0005789,GO:0005886,GO:0007584,GO:0008610,GO:0014070,GO:0016020,GO:0016021,GO:0019216,GO:0019432,GO:0033211,GO:0034201,GO:0035338,GO:0036109,GO:0042178,GO:0042493,GO:0043651,GO:0044539,GO:0071902,GO:0102391,GO:0120162	long-chain fatty acid metabolic process|long-chain fatty acid-CoA ligase activity|ATP binding|mitochondrion|mitochondrial outer membrane|peroxisomal membrane|endoplasmic reticulum membrane|plasma membrane|response to nutrient|lipid biosynthetic process|response to organic cyclic compound|membrane|integral component of membrane|regulation of lipid metabolic process|triglyceride biosynthetic proces…
ACSL3	18.588996736488053	17.100279403245118	21.330531959171527	16.508465615757313	16.953701031650667	21.649282841057296	21.350342120714423	25.62067141387561	26.19457959894016	24.773576932767078	GeneID:100056656,VGNC:VGNC:15005	ACSL3	Long-chain-fatty-acid--CoA ligase 3	GO:0004467,GO:0005524,GO:0005741,GO:0005778,GO:0005783,GO:0005789,GO:0005794,GO:0005811,GO:0006633,GO:0007420,GO:0007584,GO:0014070,GO:0016020,GO:0016021,GO:0019901,GO:0019904,GO:0034379,GO:0035338,GO:0042998,GO:0044539,GO:0048471,GO:0051047,GO:0102391,GO:2001247	long-chain fatty acid-CoA ligase activity|ATP binding|mitochondrial outer membrane|peroxisomal membrane|endoplasmic reticulum|endoplasmic reticulum membrane|Golgi apparatus|lipid droplet|fatty acid biosynthetic process|brain development|response to nutrient|response to organic cyclic compound|membrane|integral component of membrane|protein kinase binding|protein domain specific binding|very-low-d…
ACSL4	26.72546889993089	27.43648158173171	33.639443843406184	23.902658665034856	25.426449769185812	16.057035280282754	15.667380088083744	19.90931921805852	19.253484215162185	19.722896600264395	GeneID:100054459,VGNC:VGNC:15006	ACSL4	Long-chain-fatty-acid--CoA ligase 4	GO:0004467,GO:0005524,GO:0005737,GO:0005741,GO:0005778,GO:0005789,GO:0005811,GO:0006629,GO:0007584,GO:0008610,GO:0015908,GO:0016020,GO:0016021,GO:0019432,GO:0030307,GO:0031957,GO:0032307,GO:0035338,GO:0043025,GO:0044233,GO:0047676,GO:0060136,GO:0060996,GO:0070062,GO:0070672,GO:0102391	long-chain fatty acid-CoA ligase activity|ATP binding|cytoplasm|mitochondrial outer membrane|peroxisomal membrane|endoplasmic reticulum membrane|lipid droplet|lipid metabolic process|response to nutrient|lipid biosynthetic process|fatty acid transport|membrane|integral component of membrane|triglyceride biosynthetic process|positive regulation of cell growth|very long-chain fatty acid-CoA ligase …
ACSL5	4.7240327876630435	4.798233857357722	5.033580066328062	4.950730931103207	4.446014766520411	4.740635041125248	5.145158173539576	5.249159537978522	4.77125800305774	5.281418211628772	GeneID:100059190,VGNC:VGNC:15007	Acsl5	Long-chain-fatty-acid--CoA ligase 5	GO:0004467,GO:0005524,GO:0005739,GO:0005741,GO:0005789,GO:0006631,GO:0007584,GO:0008654,GO:0009744,GO:0009749,GO:0010747,GO:0010867,GO:0015908,GO:0016021,GO:0032000,GO:0032869,GO:0035338,GO:0070723,GO:0102391	long-chain fatty acid-CoA ligase activity|ATP binding|mitochondrion|mitochondrial outer membrane|endoplasmic reticulum membrane|fatty acid metabolic process|response to nutrient|phospholipid biosynthetic process|response to sucrose|response to glucose|positive regulation of plasma membrane long-chain fatty acid transport|positive regulation of triglyceride biosynthetic process|fatty acid transpor…
ACSL6	0.0038833944015578227	0.0038659518393860883	0.008076724155139409	0.020437618040174042	0.0	0.0	0.0	0.008592790457002602	0.017376109062084057	0.007770945515181675	GeneID:100063361	ACSL6	Long-chain-fatty-acid--CoA ligase 6	GO:0001676,GO:0004467,GO:0005524,GO:0005741,GO:0005778,GO:0005789,GO:0005886,GO:0006637,GO:0007405,GO:0016020,GO:0016021,GO:0019899,GO:0035338,GO:0042803,GO:0102391	long-chain fatty acid metabolic process|long-chain fatty acid-CoA ligase activity|ATP binding|mitochondrial outer membrane|peroxisomal membrane|endoplasmic reticulum membrane|plasma membrane|acyl-CoA metabolic process|neuroblast proliferation|membrane|integral component of membrane|enzyme binding|long-chain fatty-acyl-CoA biosynthetic process|protein homodimerization activity|decanoate-CoA ligase…	path:ecb00061,path:ecb00071,path:ecb03320,path:ecb04146,path:ecb04216,path:ecb04714,path:ecb04920	Fatty acid biosynthesis|Fatty acid degradation|PPAR signaling pathway|Peroxisome|Ferroptosis|Thermogenesis|Adipocytokine signaling pathway
ACSM3	19.190178651364626	15.93369151998512	19.507410869426295	15.310981275777626	14.466387906215095	19.44879670896081	16.72764108075964	24.053748796798164	21.19952271142021	19.6595702651012	GeneID:100068672,VGNC:VGNC:49262	ACSM3	Acyl-coenzyme A synthetase ACSM3, mitochondrial	GO:0005524,GO:0005759,GO:0006633,GO:0015645,GO:0046872,GO:0047760	ATP binding|mitochondrial matrix|fatty acid biosynthetic process|fatty acid ligase activity|metal ion binding|butyrate-CoA ligase activity
ACSM4	1.3060615064417878	0.9813575473891424	0.9472657855792408	1.0419807902732428	1.0168394703587151	1.1287977239260203	0.9905880145178276	1.2056687329381055	1.3400083717525528	1.0029594906825443	GeneID:100068752	ACSM4	Acyl-coenzyme A synthetase ACSM4, mitochondrial	GO:0003996,GO:0004321,GO:0005524,GO:0005759,GO:0006633,GO:0006637,GO:0015645,GO:0046872,GO:0047760	acyl-CoA ligase activity|fatty-acyl-CoA synthase activity|ATP binding|mitochondrial matrix|fatty acid biosynthetic process|acyl-CoA metabolic process|fatty acid ligase activity|metal ion binding|butyrate-CoA ligase activity	path:ecb00650	Butanoate metabolism
ACSM5	3.0485964940893586	2.7262692371350687	2.686653714247317	2.9369088492990927	3.0238362826268697	4.459408744030601	2.9533727490952657	4.0302294908926	3.092308103377924	3.386270150127837	GeneID:100147266,VGNC:VGNC:15008	ACSM5	Acyl-coenzyme A synthetase ACSM5, mitochondrial	GO:0003996,GO:0004321,GO:0005524,GO:0005525,GO:0005759,GO:0006633,GO:0006637,GO:0015645,GO:0046872,GO:0047760	acyl-CoA ligase activity|fatty-acyl-CoA synthase activity|ATP binding|GTP binding|mitochondrial matrix|fatty acid biosynthetic process|acyl-CoA metabolic process|fatty acid ligase activity|metal ion binding|butyrate-CoA ligase activity
ACSS1	1.8300096556183465	1.5979828989555929	1.4868934446122248	2.110778221070854	1.7315609581253382	2.234094575798917	2.0892964266272487	2.1141735123699514	2.157731026477482	2.0154375888516367	GeneID:100057725,VGNC:VGNC:15009	Acss1	Acetyl-coenzyme A synthetase 2-like, mitochondrial	GO:0003987,GO:0005524,GO:0005739,GO:0005759,GO:0006085,GO:0016208,GO:0019413,GO:0019427,GO:0019542	acetate-CoA ligase activity|ATP binding|mitochondrion|mitochondrial matrix|acetyl-CoA biosynthetic process|AMP binding|acetate biosynthetic process|acetyl-CoA biosynthetic process from acetate|propionate biosynthetic process
ACSS2	12.60573271996209	12.99986209720157	12.11929748313122	12.805579399619608	12.585865413806939	13.094350593748098	13.940060911164913	12.203971043168185	13.249484400718806	12.494298749057755	GeneID:100054562,VGNC:VGNC:15010	ACSS2	Acetyl-coenzyme A synthetase, cytoplasmic	GO:0003987,GO:0005524,GO:0005654,GO:0005737,GO:0005759,GO:0005829,GO:0006069,GO:0008610,GO:0016208,GO:0019413,GO:0019427,GO:0019542,GO:0043231	acetate-CoA ligase activity|ATP binding|nucleoplasm|cytoplasm|mitochondrial matrix|cytosol|ethanol oxidation|lipid biosynthetic process|AMP binding|acetate biosynthetic process|acetyl-CoA biosynthetic process from acetate|propionate biosynthetic process|intracellular membrane-bounded organelle
ACSS3	0.1375397744855312	0.10839658657693843	0.11919027359523532	0.09651300162007187	0.21636933365930672	0.1944058022023817	0.2365692224849607	0.29799408903084235	0.26283425460406434	0.2580250958901806	GeneID:100061000,VGNC:VGNC:15011	ACSS3	Acyl-CoA synthetase short-chain family member 3, mitochondrial	GO:0003987,GO:0005524,GO:0005739	acetate-CoA ligase activity|ATP binding|mitochondrion
ACTA1	2.132715515479348	2.2177983873519413	1.5397617566673365	1.9874529222503687	1.859173533665154	31.267568500628823	30.036428081053465	27.322465127593826	30.436539084195317	26.693598726758967	GeneID:100065454,VGNC:VGNC:15012	Acta1	Actin, alpha skeletal muscle	GO:0001725,GO:0005524,GO:0005737,GO:0005865,GO:0005884,GO:0009612,GO:0009991,GO:0010226,GO:0010628,GO:0030027,GO:0030175,GO:0030240,GO:0043503,GO:0044297,GO:0048545,GO:0048741,GO:0071417,GO:0090131	stress fiber|ATP binding|cytoplasm|striated muscle thin filament|actin filament|response to mechanical stimulus|response to extracellular stimulus|response to lithium ion|positive regulation of gene expression|lamellipodium|filopodium|skeletal muscle thin filament assembly|skeletal muscle fiber adaptation|cell body|response to steroid hormone|skeletal muscle fiber development|cellular response to…
ACTA2	2800.7178086240942	2687.1083135317394	2254.6885029529917	3079.131752456843	2839.8647367092244	6330.532003639026	6536.738467430585	5758.595697263745	6415.000023977887	5601.8699514878135	GeneID:100062175,VGNC:VGNC:15013	ACTA2	Actin, aortic smooth muscle	GO:0001725,GO:0005524,GO:0005737,GO:0005865,GO:0005884,GO:0010628,GO:0030027,GO:0030175,GO:0030240,GO:0044297,GO:0048741,GO:0090131	stress fiber|ATP binding|cytoplasm|striated muscle thin filament|actin filament|positive regulation of gene expression|lamellipodium|filopodium|skeletal muscle thin filament assembly|cell body|skeletal muscle fiber development|mesenchyme migration
ACTB	2643.52845270762	2605.088879942074	2346.910627756834	2818.8863187755883	2813.062447682115	4256.969944921815	4451.827689923765	3632.6882915824967	3944.032368685745	3718.7599201617027	GeneID:100033878	ACTB	Actin, cytoplasmic 1	GO:0005524,GO:0005634,GO:0005856,GO:0005886,GO:0005925,GO:0015629,GO:0019894,GO:0019901,GO:0022898,GO:0030957,GO:0032991,GO:0035267,GO:0036464,GO:0042802,GO:0048870,GO:0050998,GO:0051621,GO:0072749,GO:0097433,GO:0098871,GO:0098973,GO:0098978,GO:1903076	ATP binding|nucleus|cytoskeleton|plasma membrane|focal adhesion|actin cytoskeleton|kinesin binding|protein kinase binding|regulation of transmembrane transporter activity|Tat protein binding|protein-containing complex|NuA4 histone acetyltransferase complex|cytoplasmic ribonucleoprotein granule|identical protein binding|cell motility|nitric-oxide synthase binding|regulation of norepinephrine uptak…	path:ecb04015,path:ecb04145,path:ecb04210,path:ecb04390,path:ecb04510,path:ecb04520,path:ecb04530,path:ecb04611,path:ecb04670,path:ecb04714,path:ecb04810,path:ecb04919,path:ecb04921,path:ecb05100,path:ecb05132,path:ecb05135,path:ecb05164,path:ecb05205,path:ecb05225,path:ecb05410,path:ecb05412,path:ecb05414,path:ecb05416,path:ecb05418	Rap1 signaling pathway|Phagosome|Apoptosis|Hippo signaling pathway|Focal adhesion|Adherens junction|Tight junction|Platelet activation|Leukocyte transendothelial migration|Thermogenesis|Regulation of actin cytoskeleton|Thyroid hormone signaling pathway|Oxytocin signaling pathway|Bacterial invasion of epithelial cells|Salmonella infection|Yersinia infection|Influenza A|Proteoglycans in cancer|Hepa…
ACTBL2	0.0	0.0	0.008884732540876109	0.0	0.0	0.0	0.0	0.0	0.0	0.0	GeneID:100051557,VGNC:VGNC:15014	Actbl2	Beta-actin-like protein 2	GO:0005524,GO:0005737,GO:0005856,GO:0045202,GO:0098978	ATP binding|cytoplasm|cytoskeleton|synapse|glutamatergic synapse
ACTC1	3.0581613707205437	3.33241159267516	3.0082953560938277	3.653900681052862	4.225804826397728	5.19532191867442	6.488495443718966	6.065732043387167	5.239229021123956	5.5131496753582665	GeneID:100057678,VGNC:VGNC:15015	ACTC1	Actin, alpha cardiac muscle 1	GO:0005524,GO:0005737,GO:0010628,GO:0016887,GO:0017022,GO:0030027,GO:0030175,GO:0030240,GO:0031674,GO:0033275,GO:0042643,GO:0043066,GO:0044297,GO:0055003,GO:0055008,GO:0060047,GO:0090131,GO:0098978	ATP binding|cytoplasm|positive regulation of gene expression|ATPase activity|myosin binding|lamellipodium|filopodium|skeletal muscle thin filament assembly|I band|actin-myosin filament sliding|actomyosin, actin portion|negative regulation of apoptotic process|cell body|cardiac myofibril assembly|cardiac muscle tissue morphogenesis|heart contraction|mesenchyme migration|glutamatergic synapse
ACTG1	2294.44766013099	2273.706525308725	2000.440981691788	2433.184043749763	2349.492951373545	3115.430320409937	3205.163203659616	2808.084893284391	3017.872720265093	2873.3145779241772	GeneID:100050139	Actg1	Actin, cytoplasmic 2	GO:0005200,GO:0005522,GO:0005524,GO:0005829,GO:0005884,GO:0005886,GO:0005925,GO:0015629,GO:0030016,GO:0031625,GO:0031941,GO:0042802,GO:0043034,GO:0043209,GO:0044305,GO:0045214,GO:0045335,GO:0048488,GO:0070062,GO:0071346,GO:0097433,GO:0098685,GO:0098871,GO:0098973,GO:0099143	structural constituent of cytoskeleton|profilin binding|ATP binding|cytosol|actin filament|plasma membrane|focal adhesion|actin cytoskeleton|myofibril|ubiquitin protein ligase binding|filamentous actin|identical protein binding|costamere|myelin sheath|calyx of Held|sarcomere organization|phagocytic vesicle|synaptic vesicle endocytosis|extracellular exosome|cellular response to interferon-gamma|de…	path:ecb04015,path:ecb04145,path:ecb04210,path:ecb04390,path:ecb04510,path:ecb04520,path:ecb04530,path:ecb04611,path:ecb04670,path:ecb04714,path:ecb04810,path:ecb04919,path:ecb04921,path:ecb05100,path:ecb05132,path:ecb05135,path:ecb05164,path:ecb05205,path:ecb05225,path:ecb05410,path:ecb05412,path:ecb05414,path:ecb05416,path:ecb05418	Rap1 signaling pathway|Phagosome|Apoptosis|Hippo signaling pathway|Focal adhesion|Adherens junction|Tight junction|Platelet activation|Leukocyte transendothelial migration|Thermogenesis|Regulation of actin cytoskeleton|Thyroid hormone signaling pathway|Oxytocin signaling pathway|Bacterial invasion of epithelial cells|Salmonella infection|Yersinia infection|Influenza A|Proteoglycans in cancer|Hepa…
ACTG2	136.88412531817323	128.80591698127353	108.10154507466608	142.97431890969298	135.91620559915035	1041.0978778671995	1055.169845853266	918.090451294234	1013.0088252109114	918.3261154087219	GeneID:100057561,VGNC:VGNC:15016	ACTG2	Actin, gamma-enteric smooth muscle	GO:0005524,GO:0005737,GO:0005856	ATP binding|cytoplasm|cytoskeleton
ACTL10	0.4851796769253384	0.397765080915955	0.39571833308506105	0.35046870435449906	0.34122015157165697	0.6169628597262737	0.6746581900080598	0.4631032477980124	0.5533715288474821	0.4188104114198746	GeneID:102148862	Actl10	Actin-like protein 10
ACTL6A	12.814534878755314	13.445778713373814	13.168198629332535	12.081450332933633	11.504977523070517	7.905797256956339	7.9957838726435115	8.93425771930732	7.761010646872799	8.383218563345537	GeneID:100065792,VGNC:VGNC:15017	ACTL6A	Actin-like protein 6A	GO:0000790,GO:0001825,GO:0003407,GO:0003682,GO:0003713,GO:0005634,GO:0005654,GO:0005886,GO:0006281,GO:0006310,GO:0006338,GO:0006357,GO:0007165,GO:0016514,GO:0016579,GO:0021510,GO:0031011,GO:0032991,GO:0035267,GO:0040008,GO:0043044,GO:0043967,GO:0043968,GO:0071564	nuclear chromatin|blastocyst formation|neural retina development|chromatin binding|transcription coactivator activity|nucleus|nucleoplasm|plasma membrane|DNA repair|DNA recombination|chromatin remodeling|regulation of transcription by RNA polymerase II|signal transduction|SWI/SNF complex|protein deubiquitination|spinal cord development|Ino80 complex|protein-containing complex|NuA4 histone acetylt…
ACTL6B	0.0	0.0	0.0	0.040996673254543814	0.0	0.0	0.01374216495487859	0.0	0.0	0.0	GeneID:100069035,VGNC:VGNC:15018	Actl6b	Actin-like protein 6B	GO:0005634,GO:0005730,GO:0006338,GO:0016514,GO:0021510,GO:0071565	nucleus|nucleolus|chromatin remodeling|SWI/SNF complex|spinal cord development|nBAF complex
ACTL7A	0.652622383468654	0.3138956904591431	0.3812727066809385	0.6020261207803983	0.3875954189821269	0.4462878184334744	0.27165429259251245	0.3163947662185619	0.4757524070066967	0.3448277309890051	GeneID:100059317,VGNC:VGNC:15019	ACTL7A	Actin-like protein 7A	GO:0001673,GO:0005737,GO:0005794,GO:0005856,GO:0031514,GO:0032991	male germ cell nucleus|cytoplasm|Golgi apparatus|cytoskeleton|motile cilium|protein-containing complex
ACTL7B	0.16368563109530865	0.2607206793562387	0.12936533106058568	0.11715700037272353	0.1915803191495347	0.21557466892385094	0.19404620300965955	0.2607748922816582	0.18310137238875235	0.28824089201641995	GeneID:100059349,VGNC:VGNC:15020	ACTL7B	Actin-like protein 7B	GO:0005737,GO:0005856	cytoplasm|cytoskeleton
ACTL8	0.0	0.0	0.0	0.0	0.0	0.0	0.0	0.0	0.0	0.0	GeneID:100052755,VGNC:VGNC:15021	ACTL8	Actin-like protein 8	GO:0005737,GO:0005856,GO:0030855	cytoplasm|cytoskeleton|epithelial cell differentiation
ACTN1	116.09317129630723	111.22560656243485	105.84309900123355	121.62116444424777	122.1679760410995	218.96024130313927	217.90505306138562	194.35544004348708	216.4095486057405	200.2995132312193	GeneID:100053070,VGNC:VGNC:15022	ACTN1	Alpha-actinin-1	GO:0001725,GO:0001726,GO:0003725,GO:0005178,GO:0005509,GO:0005523,GO:0005884,GO:0005903,GO:0005915,GO:0005916,GO:0005923,GO:0005925,GO:0012506,GO:0016328,GO:0017166,GO:0030018,GO:0030027,GO:0030220,GO:0030374,GO:0030486,GO:0031252,GO:0042383,GO:0042803,GO:0043462,GO:0043495,GO:0044325,GO:0045214,GO:0046928,GO:0048041,GO:0048741,GO:0051015,GO:0051017,GO:0051234,GO:0051271,GO:0051393,GO:0051639,GO:…	stress fiber|ruffle|double-stranded RNA binding|integrin binding|calcium ion binding|tropomyosin binding|actin filament|brush border|zonula adherens|fascia adherens|bicellular tight junction|focal adhesion|vesicle membrane|lateral plasma membrane|vinculin binding|Z disc|lamellipodium|platelet formation|nuclear receptor transcription coactivator activity|smooth muscle dense body|cell leading edge|…
ACTN2	0.2707545770030313	0.20636538509724775	0.18477315657820376	0.2716279411198068	0.2316020912792348	0.2828029107121435	0.23284973385131455	0.17785748832433546	0.16089990670434232	0.29629630876268914	GeneID:100033870,VGNC:VGNC:15023	ACTN2	Alpha-actinin-2	GO:0000165,GO:0002576,GO:0005088,GO:0005178,GO:0005509,GO:0005546,GO:0005576,GO:0005829,GO:0005856,GO:0005884,GO:0005925,GO:0007155,GO:0008092,GO:0008307,GO:0019904,GO:0030018,GO:0030035,GO:0030049,GO:0030175,GO:0030274,GO:0030375,GO:0030864,GO:0031093,GO:0031143,GO:0031432,GO:0042391,GO:0042802,GO:0042803,GO:0042981,GO:0043197,GO:0043267,GO:0043268,GO:0044325,GO:0045214,GO:0046983,GO:0048041,GO:…	MAPK cascade|platelet degranulation|Ras guanyl-nucleotide exchange factor activity|integrin binding|calcium ion binding|phosphatidylinositol-4,5-bisphosphate binding|extracellular region|cytosol|cytoskeleton|actin filament|focal adhesion|cell adhesion|cytoskeletal protein binding|structural constituent of muscle|protein domain specific binding|Z disc|microspike assembly|muscle filament sliding|fi…
ACTN3	0.8072203358452136	0.8173313047171815	0.7461623415988181	0.9440573084234106	1.0093843822171489	2.6983950964906223	2.636270705428644	2.6257743436543244	2.9635925830093406	2.6645624622608683	GeneID:100033871	ACTN3	Alpha-actinin-3	GO:0003779,GO:0005509,GO:0005737,GO:0005815,GO:0007030,GO:0007041,GO:0019894,GO:0030036,GO:0030507,GO:0031941,GO:0032029,GO:0032391,GO:0034452,GO:0045505,GO:0097381	actin binding|calcium ion binding|cytoplasm|microtubule organizing center|Golgi organization|lysosomal transport|kinesin binding|actin cytoskeleton organization|spectrin binding|filamentous actin|myosin tail binding|photoreceptor connecting cilium|dynactin binding|dynein intermediate chain binding|photoreceptor disc membrane	path:ecb05412	Arrhythmogenic right ventricular cardiomyopathy (ARVC)
ACTN4	148.9024319452871	151.23626670521188	137.59338734599322	157.6869744707213	159.39607997789437	227.98204125124698	232.11758676565117	196.61702674907704	214.91563222844718	205.98452915515537	GeneID:100066343,VGNC:VGNC:15024	ACTN4	Alpha-actinin-4	GO:0000977,GO:0001725,GO:0001882,GO:0005509,GO:0005634,GO:0005737,GO:0005829,GO:0005903,GO:0005911,GO:0015031,GO:0016604,GO:0030018,GO:0030050,GO:0030335,GO:0030374,GO:0030863,GO:0031143,GO:0031490,GO:0035357,GO:0042803,GO:0042974,GO:0044325,GO:0048384,GO:0048471,GO:0048549,GO:0051015,GO:0051017,GO:0051271,GO:0070830,GO:1900025,GO:1901224,GO:1902396,GO:1990904	RNA polymerase II regulatory region sequence-specific DNA binding|stress fiber|nucleoside binding|calcium ion binding|nucleus|cytoplasm|cytosol|brush border|cell-cell junction|protein transport|nuclear body|Z disc|vesicle transport along actin filament|positive regulation of cell migration|nuclear receptor transcription coactivator activity|cortical cytoskeleton|pseudopodium|chromatin DNA binding…
ACTR10	30.297982295957013	26.52008918362361	29.61554528247653	28.26592123865221	26.47585589660388	25.64131173046152	22.994757782100354	26.31871681508905	26.97627964642981	24.823902700185176	GeneID:100058966,VGNC:VGNC:15025	ACTR10	Actin-related protein 10	GO:0005737,GO:0005869,GO:0007018	cytoplasm|dynactin complex|microtubule-based movement
ACTR1A	89.11002136849804	89.44274412159821	82.76301729789442	90.89155174011644	90.57394456120993	84.6526296133313	80.19650486594668	70.72222084805199	71.37419549023711	71.59581816174453	GeneID:100069908,VGNC:VGNC:15026	ACTR1A	Alpha-centractin	GO:0005524,GO:0005737,GO:0005813,GO:0005869,GO:0043209,GO:0099738	ATP binding|cytoplasm|centrosome|dynactin complex|myelin sheath|cell cortex region
ACTR1B	37.32812579379286	34.85546321073566	32.876039103516426	38.04854443294102	37.967336948070205	35.41637367963908	33.6771278698865	27.50601947820253	28.83516514663241	28.70695027310432	GeneID:100051108,VGNC:VGNC:15027	ACTR1B	Beta-centractin	GO:0005524,GO:0005576,GO:0005737,GO:0005813,GO:0005829,GO:0005869,GO:0015630,GO:0016020,GO:0019886,GO:0034774,GO:0043312,GO:0070062,GO:1904813	ATP binding|extracellular region|cytoplasm|centrosome|cytosol|dynactin complex|microtubule cytoskeleton|membrane|antigen processing and presentation of exogenous peptide antigen via MHC class II|secretory granule lumen|neutrophil degranulation|extracellular exosome|ficolin-1-rich granule lumen
ACTR2	98.22570532010435	100.47196172783836	113.24624499622392	94.30523203192776	96.51806854279724	81.18884005598889	84.77334368890916	99.0351443819023	102.99678884691302	100.68931977913542	GeneID:100063005,VGNC:VGNC:15028	Actr2	Actin-related protein 2	GO:0005200,GO:0005524,GO:0005634,GO:0005737,GO:0005829,GO:0005885,GO:0005938,GO:0007163,GO:0008092,GO:0008306,GO:0008356,GO:0014069,GO:0016344,GO:0016482,GO:0030027,GO:0030036,GO:0030478,GO:0033206,GO:0034314,GO:0035861,GO:0035902,GO:0035984,GO:0045471,GO:0045944,GO:0051015,GO:0051321,GO:0051653,GO:0060271,GO:0061003,GO:0061825,GO:0071346,GO:0071437,GO:0098794,GO:1905168	structural constituent of cytoskeleton|ATP binding|nucleus|cytoplasm|cytosol|Arp2/3 protein complex|cell cortex|establishment or maintenance of cell polarity|cytoskeletal protein binding|associative learning|asymmetric cell division|postsynaptic density|meiotic chromosome movement towards spindle pole|cytosolic transport|lamellipodium|actin cytoskeleton organization|actin cap|meiotic cytokinesis|…
ACTR3	122.87245290121712	111.150858372925	131.72926974581162	109.07871847208412	112.40342925948545	88.03825036040816	94.15804675831814	117.65336949250714	115.56067133631944	111.61159952199648	GeneID:100033909,VGNC:VGNC:49331	ACTR3	Actin-related protein 3	GO:0003779,GO:0005200,GO:0005524,GO:0005634,GO:0005737,GO:0005829,GO:0005885,GO:0005903,GO:0005911,GO:0005925,GO:0007163,GO:0008356,GO:0015629,GO:0016020,GO:0016344,GO:0030027,GO:0033206,GO:0034314,GO:0035861,GO:0038096,GO:0045944,GO:0048013,GO:0051653,GO:0060271,GO:0061024,GO:0070062,GO:0070358,GO:0071346	actin binding|structural constituent of cytoskeleton|ATP binding|nucleus|cytoplasm|cytosol|Arp2/3 protein complex|brush border|cell-cell junction|focal adhesion|establishment or maintenance of cell polarity|asymmetric cell division|actin cytoskeleton|membrane|meiotic chromosome movement towards spindle pole|lamellipodium|meiotic cytokinesis|Arp2/3 complex-mediated actin nucleation|site of double-…
ACTR3B	4.537746358220316	4.0664481002976975	4.3591333550070095	4.299511039292889	3.8400264611714894	4.018007255066764	3.3560306371563366	4.22765290484528	4.30215983032401	3.6997069652322274	GeneID:100065073	ACTR3B	Actin-related protein 3B	GO:0003779,GO:0005524,GO:0005737,GO:0005885,GO:0034314,GO:0042995,GO:0070062	actin binding|ATP binding|cytoplasm|Arp2/3 protein complex|Arp2/3 complex-mediated actin nucleation|cell projection|extracellular exosome	path:ecb04530,path:ecb05135	Tight junction|Yersinia infection
ACTR5	2.214125813742984	1.9059681889292412	1.9029328043572589	1.6313573691722487	1.616582141349027	1.176021312916314	0.978787223881974	1.1311384258326922	1.1291096487437542	1.40737391554152	GeneID:100070271,VGNC:VGNC:15029	ACTR5	Actin-related protein 5	GO:0005634,GO:0005654,GO:0005737,GO:0006302,GO:0006310,GO:0016579,GO:0031011,GO:0070914	nucleus|nucleoplasm|cytoplasm|double-strand break repair|DNA recombination|protein deubiquitination|Ino80 complex|UV-damage excision repair
ACTR6	3.9892814955803386	3.951356465270374	4.785897670717175	3.60667764958296	3.3480931411171633	1.6943538731836914	1.7017694683849651	3.0683576733551736	3.0461726106601343	2.3626772859594007	GeneID:100052662,VGNC:VGNC:15030	ACTR6	Actin-related protein 6	GO:0005634,GO:0005737,GO:0005856,GO:0006338	nucleus|cytoplasm|cytoskeleton|chromatin remodeling
ACTR8	9.393834414472794	8.588368643842799	8.115732649283535	9.336483245038288	8.366578587172281	8.159747552998812	8.194601019303024	9.186003329966553	9.957238232498463	8.057949291668631	GeneID:100059386,VGNC:VGNC:15031	ACTR8	Actin-related protein 8	GO:0005524,GO:0005813,GO:0006281,GO:0006310,GO:0006338,GO:0007049,GO:0031011,GO:0051301	ATP binding|centrosome|DNA repair|DNA recombination|chromatin remodeling|cell cycle|Ino80 complex|cell division
ACTRT1	0.0	0.0	0.0	0.0	0.0	0.0	0.0	0.0	0.0	0.0	GeneID:100054864,VGNC:VGNC:15032	ACTRT1	Actin-related protein T1	GO:0003682,GO:0005634,GO:0005737,GO:0005856,GO:0008589,GO:0045892	chromatin binding|nucleus|cytoplasm|cytoskeleton|regulation of smoothened signaling pathway|negative regulation of transcription, DNA-templated
ACTRT2	0.0	0.0	0.0	0.0	0.0	0.0	0.0	0.0	0.0	0.0	GeneID:100061240,VGNC:VGNC:15033	ACTRT2	Actin-related protein T2	GO:0005737,GO:0005856	cytoplasm|cytoskeleton
ACTRT3	0.12438621038509813	0.2012197203790078	0.11318113489618713	0.4091391438852403	0.2494880916198758	0.31025978318267633	0.3291461765120049	0.27522948509969275	0.1043553075276638	0.21779236624418707	GeneID:100063256,VGNC:VGNC:15034	ACTRT3	Actin-related protein T3	GO:0001673,GO:0005737,GO:0005856	male germ cell nucleus|cytoplasm|cytoskeleton
ACVR1	26.338929963554282	28.316023667516518	26.06020797195341	26.752659596178866	27.648734439597543	20.67895557629955	20.212907502847248	21.352704356486637	20.665345475748545	22.412810131565	GeneID:100050899,VGNC:VGNC:15035	ACVR1	Activin receptor type-1	GO:0000082,GO:0001569,GO:0001701,GO:0001702,GO:0001707,GO:0001755,GO:0002526,GO:0003143,GO:0003181,GO:0003183,GO:0003203,GO:0003274,GO:0003289,GO:0004672,GO:0004674,GO:0004675,GO:0005024,GO:0005025,GO:0005524,GO:0005887,GO:0006468,GO:0007179,GO:0007281,GO:0007368,GO:0007389,GO:0007507,GO:0009968,GO:0010862,GO:0016361,GO:0017046,GO:0018107,GO:0019838,GO:0030278,GO:0030335,GO:0030501,GO:0030509,GO:…	G1/S transition of mitotic cell cycle|branching involved in blood vessel morphogenesis|in utero embryonic development|gastrulation with mouth forming second|mesoderm formation|neural crest cell migration|acute inflammatory response|embryonic heart tube morphogenesis|atrioventricular valve morphogenesis|mitral valve morphogenesis|endocardial cushion morphogenesis|endocardial cushion fusion|atrial …
ACVR1B	2.5166225806726557	2.514835859598355	2.246735270369167	2.5910495384899908	2.54233211745984	2.5872160422328494	2.7092916465766583	2.591245249740809	2.3098538537517244	2.2908022186958608	GeneID:100062619,VGNC:VGNC:15036	ACVR1B	Activin receptor type-1B	GO:0000082,GO:0001701,GO:0001942,GO:0004674,GO:0004675,GO:0005024,GO:0005025,GO:0005524,GO:0005829,GO:0005886,GO:0005887,GO:0006355,GO:0006468,GO:0007165,GO:0007178,GO:0007179,GO:0007389,GO:0007417,GO:0009986,GO:0010629,GO:0010862,GO:0016361,GO:0018107,GO:0019838,GO:0030308,GO:0031625,GO:0032924,GO:0032927,GO:0034711,GO:0038092,GO:0043235,GO:0045648,GO:0045944,GO:0046332,GO:0046545,GO:0046777,GO:…	G1/S transition of mitotic cell cycle|in utero embryonic development|hair follicle development|protein serine/threonine kinase activity|transmembrane receptor protein serine/threonine kinase activity|transforming growth factor beta-activated receptor activity|transforming growth factor beta receptor activity, type I|ATP binding|cytosol|plasma membrane|integral component of plasma membrane|regulat…
ACVR1C	0.0035876459370898384	0.0	0.0	0.0	0.003386321798405918	0.0035795036994263354	0.0	0.0	0.008026396578983632	0.0	GeneID:100059573,VGNC:VGNC:15037	ACVR1C	Activin receptor type-1C	GO:0002021,GO:0004674,GO:0005024,GO:0005025,GO:0005524,GO:0005886,GO:0005887,GO:0006468,GO:0007179,GO:0007389,GO:0009749,GO:0016361,GO:0019838,GO:0019915,GO:0030154,GO:0030262,GO:0032868,GO:0032924,GO:0038092,GO:0038100,GO:0043235,GO:0043280,GO:0046332,GO:0046676,GO:0046872,GO:0048179,GO:0048185,GO:1901164,GO:1901383	response to dietary excess|protein serine/threonine kinase activity|transforming growth factor beta-activated receptor activity|transforming growth factor beta receptor activity, type I|ATP binding|plasma membrane|integral component of plasma membrane|protein phosphorylation|transforming growth factor beta receptor signaling pathway|pattern specification process|response to glucose|activin recept…
ACVR2A	11.625296013967848	12.644523333270698	13.86358936196572	11.711395468452206	11.8224488348035	4.519834158205705	4.37818801704502	6.198486350033559	5.6589429833307525	5.740716831256865	GeneID:100049823,VGNC:VGNC:15038	ACVR2A	Activin receptor type-2A	GO:0001702,GO:0005024,GO:0005026,GO:0005524,GO:0005737,GO:0005887,GO:0007179,GO:0007283,GO:0007368,GO:0007389,GO:0007498,GO:0009952,GO:0009986,GO:0010862,GO:0015026,GO:0017002,GO:0019838,GO:0030165,GO:0030501,GO:0030509,GO:0030510,GO:0032924,GO:0032927,GO:0034673,GO:0034711,GO:0034713,GO:0042713,GO:0043084,GO:0043235,GO:0043621,GO:0045648,GO:0045669,GO:0045944,GO:0046332,GO:0046872,GO:0048179,GO:…	gastrulation with mouth forming second|transforming growth factor beta-activated receptor activity|transforming growth factor beta receptor activity, type II|ATP binding|cytoplasm|integral component of plasma membrane|transforming growth factor beta receptor signaling pathway|spermatogenesis|determination of left/right symmetry|pattern specification process|mesoderm development|anterior/posterior…
ACVR2B	0.38800308969970215	0.30317793056249703	0.3273569190958958	0.3513766765569084	0.3040399419084868	0.3228455637372887	0.32855020325256634	0.3272151512286687	0.3439455120859378	0.3471922514493022	GeneID:100053588,VGNC:VGNC:15039	Acvr2b	Activin receptor type-2B	GO:0000122,GO:0001501,GO:0001702,GO:0001822,GO:0001946,GO:0001974,GO:0004674,GO:0004712,GO:0005024,GO:0005026,GO:0005524,GO:0005737,GO:0005886,GO:0005887,GO:0006355,GO:0007165,GO:0007179,GO:0007368,GO:0007389,GO:0007498,GO:0007507,GO:0009749,GO:0009791,GO:0009952,GO:0009966,GO:0019838,GO:0030073,GO:0030324,GO:0030501,GO:0030509,GO:0031016,GO:0032147,GO:0032924,GO:0032927,GO:0032991,GO:0034711,GO:…	negative regulation of transcription by RNA polymerase II|skeletal system development|gastrulation with mouth forming second|kidney development|lymphangiogenesis|blood vessel remodeling|protein serine/threonine kinase activity|protein serine/threonine/tyrosine kinase activity|transforming growth factor beta-activated receptor activity|transforming growth factor beta receptor activity, type II|ATP…
ACVRL1	1.0817684762698774	1.0341185194922873	1.0131879999456572	0.9124131133276694	1.007539990263414	2.3444687990173603	2.108039476280357	1.8784448357725083	1.7229666705888518	1.5984336196450089	GeneID:100061313,VGNC:VGNC:15040	ACVRL1	Serine/threonine-protein kinase receptor R3	GO:0001525,GO:0005524,GO:0005886,GO:0016021,GO:0046872,GO:0098821	angiogenesis|ATP binding|plasma membrane|integral component of membrane|metal ion binding|BMP receptor activity
ACY1	15.143258122969506	14.903931466923316	14.980626760698955	16.68964509164331	15.012794632472055	13.698563581498512	12.359724542601453	11.65419189081788	11.233412740513051	11.142154677377341	GeneID:100060631	ACY1	Aminoacylase-1	GO:0004046,GO:0005829,GO:0006520,GO:0006805,GO:0008237,GO:0042802,GO:0046872,GO:0070062	aminoacylase activity|cytosol|cellular amino acid metabolic process|xenobiotic metabolic process|metallopeptidase activity|identical protein binding|metal ion binding|extracellular exosome	path:ecb00220	Arginine biosynthesis
ACY3	0.029383795407495455	0.0	0.0	0.0	0.0	0.0	0.0	0.0	0.032869184845980885	0.029399521337479168	GeneID:102149799	ACY3	N-acyl-aromatic-L-amino acid amidohydrolase (carboxylate-forming)	GO:0004046,GO:0005829,GO:0006805,GO:0016032,GO:0016324,GO:0016788,GO:0042802,GO:0046872,GO:0070062	aminoacylase activity|cytosol|xenobiotic metabolic process|viral process|apical plasma membrane|hydrolase activity, acting on ester bonds|identical protein binding|metal ion binding|extracellular exosome
ACYP1	3.7556315281007855	3.9077464530216	3.927565775858862	3.618041118583852	3.705101316876723	2.3287112135472468	2.672595547598692	3.7090229642973696	3.987493920282261	3.1632123417559845	GeneID:100051419,VGNC:VGNC:15041	ACYP1	Acylphosphatase-1	GO:0003998	acylphosphatase activity
ACYP2	1.617440052058544	1.036688140334533	2.442333425022885	1.8190670596611604	1.6103293492797075	1.0611085400241176	0.8208238118140533	1.4462723057702906	1.5118761301486292	1.1305971263859709	GeneID:100630291,VGNC:VGNC:15042	ACYP2	Acylphosphatase-2	GO:0003998	acylphosphatase activity
ADA	10.31044299754848	9.316257790474808	10.25509956655164	10.050646674670904	10.38664507772316	12.377022990360782	11.949859016988661	11.422012239688364	10.833509183858633	11.050871203243132	GeneID:100070773	ADA	Adenosine deaminase			path:ecb00230,path:ecb05340	Purine metabolism|Primary immunodeficiency
ADA2	0.0	0.0	0.0	0.007254668578153055	0.0	0.0	0.0	0.0	0.0	0.0	GeneID:100055385	ADA2	Adenosine deaminase 2	GO:0004000,GO:0005615,GO:0006154,GO:0008083,GO:0008201,GO:0008270,GO:0031685,GO:0043394,GO:0046103	adenosine deaminase activity|extracellular space|adenosine catabolic process|growth factor activity|heparin binding|zinc ion binding|adenosine receptor binding|proteoglycan binding|inosine biosynthetic process	path:ecb00230	Purine metabolism
ADAD1	0.0	0.0	0.0	0.0	0.0	0.0	0.0	0.0	0.0	0.0	GeneID:100063860,VGNC:VGNC:15043	Adad1	Adenosine deaminase domain-containing protein 1	GO:0003723,GO:0003725,GO:0003726,GO:0005634,GO:0005730,GO:0005737,GO:0006382,GO:0006396,GO:0007275,GO:0007286,GO:0008251	RNA binding|double-stranded RNA binding|double-stranded RNA adenosine deaminase activity|nucleus|nucleolus|cytoplasm|adenosine to inosine editing|RNA processing|multicellular organism development|spermatid development|tRNA-specific adenosine deaminase activity
ADAD2	0.042153459188998106	0.01049103092791843	0.010958900476278179	0.03327693026613048	0.0	0.010514447757422149	0.0	0.0	0.0	0.0	GeneID:100070132	ADAD2	Adenosine deaminase domain-containing protein 2	GO:0003723,GO:0004000,GO:0006396	RNA binding|adenosine deaminase activity|RNA processing
ADAL	2.759140308018912	2.29266599791731	2.4879185521712177	2.527619407549577	2.2877394348712485	1.4545192095415505	1.4483936680463938	1.6969750896353974	1.8458484033330496	1.5928357256049783	GeneID:100070813,VGNC:VGNC:15044	ADAL	Adenosine deaminase-like protein	GO:0004000,GO:0005829,GO:0006154,GO:0009117,GO:0017144,GO:0043101,GO:0046103,GO:0046872	adenosine deaminase activity|cytosol|adenosine catabolic process|nucleotide metabolic process|drug metabolic process|purine-containing compound salvage|inosine biosynthetic process|metal ion binding
ADAM10	18.283413405755887	18.04866982166035	23.467911599408684	15.957145593513202	17.02175563704687	10.11740346393357	9.713269329986042	12.764779891996861	12.940595970907795	11.535145782045506	GeneID:100068314,VGNC:VGNC:15045	ADAM10	Disintegrin and metalloproteinase domain-containing protein 10	GO:0000139,GO:0001701,GO:0004175,GO:0004222,GO:0005634,GO:0005737,GO:0005794,GO:0005798,GO:0006468,GO:0006509,GO:0007162,GO:0007219,GO:0008237,GO:0008284,GO:0009986,GO:0010820,GO:0014069,GO:0016021,GO:0016485,GO:0017124,GO:0019901,GO:0030307,GO:0034612,GO:0042117,GO:0042803,GO:0046872,GO:0051088,GO:0051089,GO:0097038,GO:0097197,GO:0098696,GO:0098978,GO:0099173	Golgi membrane|in utero embryonic development|endopeptidase activity|metalloendopeptidase activity|nucleus|cytoplasm|Golgi apparatus|Golgi-associated vesicle|protein phosphorylation|membrane protein ectodomain proteolysis|negative regulation of cell adhesion|Notch signaling pathway|metallopeptidase activity|positive regulation of cell proliferation|cell surface|positive regulation of T cell chemo…
ADAM11	0.20105622312510665	0.149133729862475	0.1885814324952484	0.24897019995657702	0.19721587172386096	0.24779990341470126	0.2086382433648553	0.1875463104860586	0.20726513046929185	0.13805360643405526	GeneID:100064340,VGNC:VGNC:15046	ADAM11	Disintegrin and metalloproteinase domain-containing protein 11	GO:0004222,GO:0005178,GO:0005886,GO:0007229,GO:0008237,GO:0016021	metalloendopeptidase activity|integrin binding|plasma membrane|integrin-mediated signaling pathway|metallopeptidase activity|integral component of membrane
ADAM12	10.172663441551599	11.618571036059333	10.736790489121026	11.067634268359141	11.328346766483607	25.43275155096895	25.704926914596204	25.912768754871998	25.51941967854777	26.322298859519332	GeneID:100056196,VGNC:VGNC:15047	ADAM12	Disintegrin and metalloproteinase domain-containing protein 12
ADAM15	6.628107227588456	6.409253810834915	6.116163753629791	6.528415181014863	7.066004239216786	6.848311956574657	6.3431747567396055	5.593955908372287	5.992987324491278	5.760103093015079	GeneID:100063219,VGNC:VGNC:15048	ADAM15	Disintegrin and metalloproteinase domain-containing protein 15	GO:0001525,GO:0001669,GO:0001953,GO:0002418,GO:0004222,GO:0005178,GO:0005886,GO:0005912,GO:0007160,GO:0007229,GO:0008237,GO:0008584,GO:0009986,GO:0016021,GO:0017124,GO:0022617,GO:0030198,GO:0030308,GO:0030336,GO:0030574,GO:0031514,GO:0042246,GO:0045087,GO:0046872,GO:0060317,GO:0070062,GO:1900121,GO:1904628,GO:1990910	angiogenesis|acrosomal vesicle|negative regulation of cell-matrix adhesion|immune response to tumor cell|metalloendopeptidase activity|integrin binding|plasma membrane|adherens junction|cell-matrix adhesion|integrin-mediated signaling pathway|metallopeptidase activity|male gonad development|cell surface|integral component of membrane|SH3 domain binding|extracellular matrix disassembly|extracellul…
ADAM17	28.023756511052927	28.652279770010217	32.13045386691023	26.363263997877606	28.00248391275123	16.687720855451463	16.052468491245914	18.161486400762037	18.291276130568512	17.87193662100611	GeneID:100072496,VGNC:VGNC:15049	ADAM17	Disintegrin and metalloproteinase domain-containing protein 17
ADAM18	0.0	0.0	0.0	0.0	0.0	0.0	0.0	0.0	0.0	0.0	GeneID:100147614,VGNC:VGNC:15050	ADAM18	Disintegrin and metalloproteinase domain-containing protein 18	GO:0004222,GO:0007275,GO:0007283,GO:0008237,GO:0016020,GO:0016021,GO:0030154	metalloendopeptidase activity|multicellular organism development|spermatogenesis|metallopeptidase activity|membrane|integral component of membrane|cell differentiation
ADAM19	45.0935905032327	45.82358937382163	43.04749917484686	45.431267560253886	47.49005061981118	43.487227693951844	45.948318942147715	43.94851653078233	43.794138969451026	46.62020638468147	GeneID:100059871,VGNC:VGNC:15051	ADAM19	Disintegrin and metalloproteinase domain-containing protein 19	GO:0001890,GO:0004222,GO:0005634,GO:0005794,GO:0005886,GO:0006509,GO:0010628,GO:0016021,GO:0017124,GO:0030198,GO:0046872,GO:0062023,GO:2000049	placenta development|metalloendopeptidase activity|nucleus|Golgi apparatus|plasma membrane|membrane protein ectodomain proteolysis|positive regulation of gene expression|integral component of membrane|SH3 domain binding|extracellular matrix organization|metal ion binding|collagen-containing extracellular matrix|positive regulation of cell-cell adhesion mediated by cadherin
ADAM20	0.1517130744415679	0.062189500303971815	0.12992594325254242	0.06575380688258645	0.06317627296070133	0.1958889815089059	0.16530603379353193	0.12835422408258265	0.17470011020137358	0.14286519515027896	GeneID:100146845	ADAM20	Disintegrin and metalloproteinase domain-containing protein 20	GO:0004222,GO:0005886,GO:0007338,GO:0007339,GO:0008237,GO:0016021,GO:0046872	metalloendopeptidase activity|plasma membrane|single fertilization|binding of sperm to zona pellucida|metallopeptidase activity|integral component of membrane|metal ion binding
ADAM22	0.018425594121347595	0.03668566831977217	0.03558447537709345	0.03047648801638564	0.024845177875014588	0.02363628452043341	0.008358364074824272	0.0	0.002944452160366609	0.02106909180048488	GeneID:100050380,VGNC:VGNC:15052	ADAM22	Disintegrin and metalloproteinase domain-containing protein 22	GO:0004222,GO:0005178,GO:0005886,GO:0007155,GO:0007162,GO:0007417,GO:0008344,GO:0016021,GO:0022011,GO:0030424,GO:0098978,GO:0099061	metalloendopeptidase activity|integrin binding|plasma membrane|cell adhesion|negative regulation of cell adhesion|central nervous system development|adult locomotory behavior|integral component of membrane|myelination in peripheral nervous system|axon|glutamatergic synapse|integral component of postsynaptic density membrane
ADAM23	0.06619748106892252	0.10184568641509564	0.0625810050637743	0.04117284803950327	0.051122247483992064	0.10207301422404573	0.0636979342473423	0.1031984566759222	0.09424489976641344	0.07827525648803786	GeneID:100068579,VGNC:VGNC:15053	ADAM23	Disintegrin and metalloproteinase domain-containing protein 23
ADAM28	0.0	0.0	0.0	0.0	0.0	0.0	0.0	0.00703300351703602	0.0	0.0	GeneID:100058721,VGNC:VGNC:15054	ADAM28	Disintegrin and metalloproteinase domain-containing protein 28	GO:0004222,GO:0005576,GO:0005739,GO:0005886,GO:0007283,GO:0008237,GO:0016021,GO:0046872	metalloendopeptidase activity|extracellular region|mitochondrion|plasma membrane|spermatogenesis|metallopeptidase activity|integral component of membrane|metal ion binding
ADAM29	0.0	0.0	0.0	0.0	0.0	0.0	0.0	0.0	0.0	0.0	GeneID:100065626,VGNC:VGNC:15055	ADAM29	Disintegrin and metalloproteinase domain-containing protein 29	GO:0004222,GO:0005887,GO:0007283,GO:0008237	metalloendopeptidase activity|integral component of plasma membrane|spermatogenesis|metallopeptidase activity
ADAM30	0.007967134596524176	0.015862699207535313	0.00828506478986275	0.016771848225675796	0.007520051317251313	0.007949053017539088	0.008432934429254434	0.0264433293602134	0.053472987294043386	0.007971398531768014	GeneID:100067035	ADAM30	Disintegrin and metalloproteinase domain-containing protein 30	GO:0004222,GO:0005886,GO:0007339,GO:0008237,GO:0008270,GO:0009897,GO:0016021,GO:0031902,GO:1990913	metalloendopeptidase activity|plasma membrane|binding of sperm to zona pellucida|metallopeptidase activity|zinc ion binding|external side of plasma membrane|integral component of membrane|late endosome membrane|sperm head plasma membrane
ADAM32	1.2792420894598653	0.9595646358977722	1.4354762776818517	1.2274932859581795	1.1344472316820755	1.2466565245177612	1.228076612668162	1.5601104704981987	1.3444563041375466	1.3454113510332948	GeneID:100057132,VGNC:VGNC:15056	ADAM32	Disintegrin and metalloproteinase domain-containing protein 32	GO:0004222,GO:0016021	metalloendopeptidase activity|integral component of membrane
ADAM33	11.337600902391975	9.43783042285791	9.322819816977157	9.583008494141573	9.297168674003586	18.529735558135766	16.29221373654356	16.043165558228356	16.061500981303304	14.618998972756813	GeneID:100066376,VGNC:VGNC:15057	ADAM33	Disintegrin and metalloproteinase domain-containing protein 33
ADAM7	0.0	0.0	0.0	0.0	0.0	0.0	0.0	0.0	0.0	0.0	GeneID:100058838,VGNC:VGNC:15058	ADAM7	Disintegrin and metalloproteinase domain-containing protein 7	GO:0004222,GO:0016021	metalloendopeptidase activity|integral component of membrane
ADAM8	0.011385406313658164	0.0	0.005919871681891954	0.0	0.005373251744976131	0.005679783447676211	0.0	0.006298124823598499	0.0	0.0056957498378320225	GeneID:111772543	Adam8	Disintegrin and metalloproteinase domain-containing protein 8	GO:0000902,GO:0001525,GO:0002102,GO:0002523,GO:0002675,GO:0002693,GO:0004222,GO:0005178,GO:0005509,GO:0005737,GO:0005886,GO:0005887,GO:0006954,GO:0007160,GO:0008237,GO:0008270,GO:0009986,GO:0022407,GO:0032010,GO:0032127,GO:0033089,GO:0042581,GO:0043406,GO:0043524,GO:0043534,GO:0045089,GO:0045670,GO:0045780,GO:0045785,GO:0048247,GO:0048729,GO:0050729,GO:0050839,GO:0051044,GO:0051092,GO:0051897,GO:…	cell morphogenesis|angiogenesis|podosome|leukocyte migration involved in inflammatory response|positive regulation of acute inflammatory response|positive regulation of cellular extravasation|metalloendopeptidase activity|integrin binding|calcium ion binding|cytoplasm|plasma membrane|integral component of plasma membrane|inflammatory response|cell-matrix adhesion|metallopeptidase activity|zinc io…
ADAM9	105.59084508460415	106.92272041914276	122.34607419535564	94.3957769064621	97.82929791172917	70.49746635242086	73.57335494803148	86.98447118891231	86.62906528011591	84.37833001475711	GeneID:100058578,VGNC:VGNC:15059	ADAM9	Disintegrin and metalloproteinase domain-containing protein 9
ADAMDEC1	0.0	0.0	0.0	0.0	0.0	0.0	0.0	0.0	0.0	0.0	GeneID:100058764,VGNC:VGNC:15060	ADAMDEC1	ADAM DEC1	GO:0004222,GO:0005576,GO:0006955,GO:0007162,GO:0008270	metalloendopeptidase activity|extracellular region|immune response|negative regulation of cell adhesion|zinc ion binding
ADAMTS1	7.553005581235943	7.29766544415437	7.094457952151173	7.438816916912536	7.673274232466325	13.536476639154904	14.187520429347787	13.639202415775433	14.450484939246733	13.610860872585445	GeneID:791251,VGNC:VGNC:15061	ADAMTS1	A disintegrin and metalloproteinase with thrombospondin motifs 1
ADAMTS10	8.380892767070947	7.308998002414496	7.101550736805535	8.377614505071485	7.073578310706153	12.954829941760321	11.116210281485907	10.676501224775938	12.000779384490311	9.381359259245473	GeneID:100147003	ADAMTS10	A disintegrin and metalloproteinase with thrombospondin motifs 10	GO:0001527,GO:0004222,GO:0046872,GO:0062023	microfibril|metalloendopeptidase activity|metal ion binding|collagen-containing extracellular matrix
ADAMTS12	40.404901818699976	43.51948692712516	43.76143494211696	40.53907830298088	41.0550624556642	39.295884653842016	38.41624972607185	41.15806866649825	41.16839001007424	39.773154248445366	GeneID:100068281,VGNC:VGNC:15062	ADAMTS12	A disintegrin and metalloproteinase with thrombospondin motifs 12	GO:0004222,GO:0007160,GO:0016477,GO:0030167,GO:0032331,GO:0046872,GO:0050727,GO:0051603,GO:0062023,GO:0071347,GO:0071356,GO:0071773,GO:1901509,GO:1902203,GO:1902548,GO:2001113	metalloendopeptidase activity|cell-matrix adhesion|cell migration|proteoglycan catabolic process|negative regulation of chondrocyte differentiation|metal ion binding|regulation of inflammatory response|proteolysis involved in cellular protein catabolic process|collagen-containing extracellular matrix|cellular response to interleukin-1|cellular response to tumor necrosis factor|cellular response t…
ADAMTS13	0.003962815548878898	0.0	0.0	0.008342238997837585	0.0	0.0039538218559166055	0.008389004421616025	0.0	0.004432869034794645	0.003964936410360397	GeneID:100069281	ADAMTS13	A disintegrin and metalloproteinase with thrombospondin motifs 13
ADAMTS14	0.19926711129200925	0.2534754456014011	0.2264058434544923	0.3379168838612937	0.2263986703614449	1.6899263984477253	1.4451740630055037	1.17578273386642	1.2012015846813022	1.0190214255321293	GeneID:100063487,VGNC:VGNC:15063	ADAMTS14	A disintegrin and metalloproteinase with thrombospondin motifs 14	GO:0004222,GO:0005576,GO:0030199,GO:0030574,GO:0046872	metalloendopeptidase activity|extracellular region|collagen fibril organization|collagen catabolic process|metal ion binding
ADAMTS15	4.537510419711356	4.393407451792128	4.39152427167982	4.501047943176442	4.883780227659017	2.181362284697949	2.209447564947216	2.213996976146669	1.9576607240139596	2.291539845598029	GeneID:100064739,VGNC:VGNC:15064	ADAMTS15	A disintegrin and metalloproteinase with thrombospondin motifs 15	GO:0004222,GO:0005615,GO:0008201,GO:0008270,GO:0009986,GO:0050840,GO:0062023	metalloendopeptidase activity|extracellular space|heparin binding|zinc ion binding|cell surface|extracellular matrix binding|collagen-containing extracellular matrix
ADAMTS16	0.0040280982525670375	0.0	0.016755361465594167	0.00423983376405101	0.0	0.0	0.008527203356978989	0.013369465207026898	0.004505895314246057	0.008060508105470853	GeneID:100071544,VGNC:VGNC:15065	ADAMTS16	A disintegrin and metalloproteinase with thrombospondin motifs 16	GO:0001658,GO:0003073,GO:0004222,GO:0005576,GO:0046872,GO:0048232,GO:1902017	branching involved in ureteric bud morphogenesis|regulation of systemic arterial blood pressure|metalloendopeptidase activity|extracellular region|metal ion binding|male gamete generation|regulation of cilium assembly
ADAMTS17	0.7833797203069494	0.953927026547261	0.9797220199467932	1.0533998182984938	0.8860006112255999	0.23069304925916376	0.2496063576878564	0.2049008755267704	0.19687822524352386	0.26587013782365865	GeneID:100056538,VGNC:VGNC:15066	ADAMTS17	A disintegrin and metalloproteinase with thrombospondin motifs 17	GO:0003676,GO:0004222,GO:0005576,GO:0046872	nucleic acid binding|metalloendopeptidase activity|extracellular region|metal ion binding
ADAMTS18	0.0033031960421098946	0.0	0.0	0.0	0.0	0.0	0.0	0.0	0.0	0.0	GeneID:100069320,VGNC:VGNC:15067	ADAMTS18	A disintegrin and metalloproteinase with thrombospondin motifs 18	GO:0001654,GO:0004222,GO:0005576,GO:0046872,GO:0090331	eye development|metalloendopeptidase activity|extracellular region|metal ion binding|negative regulation of platelet aggregation
ADAMTS19	0.0	0.0	0.0	0.0	0.0	0.0	0.0	0.0	0.0	0.0	GeneID:100072998,VGNC:VGNC:15068	ADAMTS19	A disintegrin and metalloproteinase with thrombospondin motifs 19	GO:0004222,GO:0005576,GO:0046872	metalloendopeptidase activity|extracellular region|metal ion binding
ADAMTS2	42.26290466498046	43.334856235189456	42.73399959297261	47.05421340290436	45.966171035361064	57.088172825382316	55.1035234939982	51.596557743017826	49.31552338889734	54.405710258763676	GeneID:100630632	ADAMTS2	A disintegrin and metalloproteinase with thrombospondin motifs 2	GO:0004222,GO:0007283,GO:0008270,GO:0016485,GO:0030199,GO:0030324,GO:0030574,GO:0032964,GO:0043588,GO:0062023,GO:0097435	metalloendopeptidase activity|spermatogenesis|zinc ion binding|protein processing|collagen fibril organization|lung development|collagen catabolic process|collagen biosynthetic process|skin development|collagen-containing extracellular matrix|supramolecular fiber organization
ADAMTS20	0.014802012820581812	0.01178842276074547	0.0030785380553857264	0.0031160150422162147	0.0	0.0	0.003133482986252224	0.0	0.0	0.0	GeneID:100054665,VGNC:VGNC:15069	Adamts20	A disintegrin and metalloproteinase with thrombospondin motifs 20	GO:0004175,GO:0004222,GO:0005615,GO:0006508,GO:0008270,GO:0009967,GO:0030198,GO:0043066,GO:0045636,GO:0048070	endopeptidase activity|metalloendopeptidase activity|extracellular space|proteolysis|zinc ion binding|positive regulation of signal transduction|extracellular matrix organization|negative regulation of apoptotic process|positive regulation of melanocyte differentiation|regulation of developmental pigmentation
ADAMTS4	0.465687573755307	0.2846641506555115	0.32284729000561435	0.5331633120523303	0.4087091056807142	1.27162082496327	0.9598853024688108	1.1931263866299628	1.0692683151387652	1.267021137354487	GeneID:100033914,VGNC:VGNC:15070	ADAMTS4	A disintegrin and metalloproteinase with thrombospondin motifs 4	GO:0004222,GO:0005576,GO:0008237,GO:0046872	metalloendopeptidase activity|extracellular region|metallopeptidase activity|metal ion binding
ADAMTS5	10.368086578486725	9.840387897183085	10.88937666832782	10.084080648016899	10.310033319351154	11.120447297213634	13.007854027239294	14.040816391378947	14.552448854092686	13.15161267813116	GeneID:100066005	ADAMTS5	A disintegrin and metalloproteinase with thrombospondin motifs 5	GO:0004222,GO:0005178,GO:0005576,GO:0005615,GO:0005788,GO:0006508,GO:0008201,GO:0008237,GO:0008270,GO:0022617,GO:0031012,GO:0042742,GO:0044691,GO:0050840,GO:0062023,GO:0120163	metalloendopeptidase activity|integrin binding|extracellular region|extracellular space|endoplasmic reticulum lumen|proteolysis|heparin binding|metallopeptidase activity|zinc ion binding|extracellular matrix disassembly|extracellular matrix|defense response to bacterium|tooth eruption|extracellular matrix binding|collagen-containing extracellular matrix|negative regulation of cold-induced thermog…
ADAMTS6	12.982289464872599	11.761534486508815	12.459107974582976	12.136668359614394	11.251809818320432	17.552868140934645	16.741611766568045	20.727103281734642	22.176438194262303	18.753301292852107	GeneID:100050673,VGNC:VGNC:15071	ADAMTS6	A disintegrin and metalloproteinase with thrombospondin motifs 6	GO:0003279,GO:0004222,GO:0005576,GO:0008237,GO:0035904,GO:0046872,GO:0060976	cardiac septum development|metalloendopeptidase activity|extracellular region|metallopeptidase activity|aorta development|metal ion binding|coronary vasculature development
ADAMTS7	11.929842071062946	12.88004109559991	11.572443219954321	12.32756178794165	13.006967983439212	17.117137127307544	14.9260422103944	13.525486377149539	13.204439924952474	13.347879640102745	GeneID:100059959,VGNC:VGNC:15072	ADAMTS7	A disintegrin and metalloproteinase with thrombospondin motifs 7	GO:0004222,GO:0005576,GO:0005788,GO:0008237,GO:0009986,GO:0032331,GO:0046872,GO:0051603,GO:0071347,GO:0071356,GO:0071773	metalloendopeptidase activity|extracellular region|endoplasmic reticulum lumen|metallopeptidase activity|cell surface|negative regulation of chondrocyte differentiation|metal ion binding|proteolysis involved in cellular protein catabolic process|cellular response to interleukin-1|cellular response to tumor necrosis factor|cellular response to BMP stimulus
ADAMTS8	0.0	0.0	0.012289353871269374	0.0	0.005577299279595478	0.0	0.0	0.0	0.0	0.0	GeneID:100072682,VGNC:VGNC:15073	ADAMTS8	A disintegrin and metalloproteinase with thrombospondin motifs 8	GO:0004222,GO:0005178,GO:0008201,GO:0008237,GO:0008270,GO:0008285,GO:0009673,GO:0062023	metalloendopeptidase activity|integrin binding|heparin binding|metallopeptidase activity|zinc ion binding|negative regulation of cell proliferation|low-affinity phosphate transmembrane transporter activity|collagen-containing extracellular matrix
ADAMTS9	0.047409048313274735	0.033314899028127135	0.09570177894538814	0.02935358094079579	0.06580683060378101	0.041736575721417035	0.04427719950838682	0.02776818863162124	0.024956480876948427	0.03627338090884905	GeneID:100049887,VGNC:VGNC:15074	ADAMTS9	A disintegrin and metalloproteinase with thrombospondin motifs 9	GO:0003179,GO:0003229,GO:0004222,GO:0005615,GO:0005783,GO:0006508,GO:0006516,GO:0007275,GO:0008237,GO:0008270,GO:0009617,GO:0009986,GO:0010596,GO:0015031,GO:0016192,GO:0030198,GO:0031012,GO:0035909,GO:0043231,GO:0045636,GO:0090673,GO:1903671	heart valve morphogenesis|ventricular cardiac muscle tissue development|metalloendopeptidase activity|extracellular space|endoplasmic reticulum|proteolysis|glycoprotein catabolic process|multicellular organism development|metallopeptidase activity|zinc ion binding|response to bacterium|cell surface|negative regulation of endothelial cell migration|protein transport|vesicle-mediated transport|extr…
ADAMTSL1	50.6247157017861	50.83150445918619	51.66580063070232	48.40357283348897	51.653451581724426	45.935704803548106	43.86037662897786	44.18137553121613	41.42832714878461	45.19980310903546	GeneID:100063467,VGNC:VGNC:15075	ADAMTSL1	ADAMTS-like protein 1	GO:0005576,GO:0005788,GO:0008233	extracellular region|endoplasmic reticulum lumen|peptidase activity
ADAMTSL2	0.11799448744997874	0.0983423772914454	0.11128884223144699	0.10397873681553237	0.15281427461009472	0.4763824462503065	0.2701175365599823	0.30358896945281744	0.263981052482471	0.3624094902827693	GeneID:100066494,VGNC:VGNC:15076	ADAMTSL2	ADAMTS-like protein 2	GO:0008233,GO:0030198,GO:0030512,GO:0031012,GO:0050436,GO:0060481	peptidase activity|extracellular matrix organization|negative regulation of transforming growth factor beta receptor signaling pathway|extracellular matrix|microfibril binding|lobar bronchus epithelium development
ADAMTSL4	26.14747993744127	30.362765692504983	27.572668341522352	29.91158547293456	30.37491629235932	15.244186124731767	15.563706372067962	14.90503674504292	13.114224981941614	15.291872006758485	GeneID:100059096,VGNC:VGNC:15077	ADAMTSL4	ADAMTS-like protein 4	GO:0002020,GO:0002064,GO:0005614,GO:0005788,GO:0006915,GO:0008233,GO:0030198,GO:0043065	protease binding|epithelial cell development|interstitial matrix|endoplasmic reticulum lumen|apoptotic process|peptidase activity|extracellular matrix organization|positive regulation of apoptotic process
ADAMTSL5	7.012295673416094	7.425629498179389	7.688146866045871	7.455718849503106	7.213095650257155	6.859594524513757	7.158917133468252	6.572719951877812	6.8103082048458425	6.53340947430377	GeneID:100060620,VGNC:VGNC:50328	ADAMTSL5	ADAMTS-like protein 5	GO:0001527,GO:0005576,GO:0008201,GO:0031012	microfibril|extracellular region|heparin binding|extracellular matrix
ADAP1	0.9562045153556484	0.7234513338766246	0.6662225795595128	0.8655616681606446	0.6317823373888136	1.7172619004929417	1.6092535793390363	1.3223716459231485	1.6365273332044314	1.3394027737829195	GeneID:100630912	ADAP1	Arf-GAP with dual PH domain-containing protein 1	GO:0005096,GO:0005547,GO:0005634,GO:0005737,GO:0005829,GO:0005886,GO:0007166,GO:0043087,GO:0043533,GO:0046872,GO:1902936	GTPase activator activity|phosphatidylinositol-3,4,5-trisphosphate binding|nucleus|cytoplasm|cytosol|plasma membrane|cell surface receptor signaling pathway|regulation of GTPase activity|inositol 1,3,4,5 tetrakisphosphate binding|metal ion binding|phosphatidylinositol bisphosphate binding
ADAP2	0.05191054673084918	0.0818225287050858	0.06297905610693479	0.03642613708996816	0.06941317797595956	0.021580306107009027	0.041209129028551256	0.014357814467276781	0.0193559900651564	0.021640970318974242	GeneID:100058484,VGNC:VGNC:15078	ADAP2	Arf-GAP with dual PH domain-containing protein 2	GO:0005096,GO:0005546,GO:0005547,GO:0005737,GO:0005740,GO:0005886,GO:0007507,GO:0030674,GO:0043325,GO:0043533,GO:0046872	GTPase activator activity|phosphatidylinositol-4,5-bisphosphate binding|phosphatidylinositol-3,4,5-trisphosphate binding|cytoplasm|mitochondrial envelope|plasma membrane|heart development|protein binding, bridging|phosphatidylinositol-3,4-bisphosphate binding|inositol 1,3,4,5 tetrakisphosphate binding|metal ion binding
ADAR	23.651844645358768	22.56953129999343	23.325974011954727	23.02090442786212	23.376657789778122	18.047013756904498	17.66230549216246	17.397063011944947	16.932899923131266	17.468419712055777	GeneID:100056984,VGNC:VGNC:15079	ADAR	Double-stranded RNA-specific adenosine deaminase	GO:0003677,GO:0003723,GO:0003725,GO:0003726,GO:0005634,GO:0005654,GO:0005730,GO:0005737,GO:0006382,GO:0006396,GO:0006397,GO:0006606,GO:0006611,GO:0008251,GO:0009615,GO:0016020,GO:0016553,GO:0031054,GO:0035280,GO:0035455,GO:0044387,GO:0044530,GO:0045070,GO:0045087,GO:0046872,GO:0051607,GO:0060337	DNA binding|RNA binding|double-stranded RNA binding|double-stranded RNA adenosine deaminase activity|nucleus|nucleoplasm|nucleolus|cytoplasm|adenosine to inosine editing|RNA processing|mRNA processing|protein import into nucleus|protein export from nucleus|tRNA-specific adenosine deaminase activity|response to virus|membrane|base conversion or substitution editing|pre-miRNA processing|miRNA loadi…
ADARB1	3.832412741069601	4.202839723980924	3.6017297922340683	4.010133514530418	3.9964983319971497	6.443062013391428	6.310313842009535	6.239816580370324	6.2814842315020325	6.067475091067951	GeneID:100055928,VGNC:VGNC:15080	Adarb1	Double-stranded RNA-specific editase 1	GO:0003723,GO:0003725,GO:0003726,GO:0005634,GO:0005654,GO:0005730,GO:0005737,GO:0005829,GO:0006382,GO:0006396,GO:0006397,GO:0007274,GO:0008251,GO:0008285,GO:0016553,GO:0016556,GO:0021610,GO:0021618,GO:0021965,GO:0030336,GO:0035264,GO:0042803,GO:0044387,GO:0045070,GO:0046872,GO:0050685,GO:0050884,GO:0051726,GO:0060384,GO:0060415,GO:0061744,GO:0097049	RNA binding|double-stranded RNA binding|double-stranded RNA adenosine deaminase activity|nucleus|nucleoplasm|nucleolus|cytoplasm|cytosol|adenosine to inosine editing|RNA processing|mRNA processing|neuromuscular synaptic transmission|tRNA-specific adenosine deaminase activity|negative regulation of cell proliferation|base conversion or substitution editing|mRNA modification|facial nerve morphogene…
ADARB2	0.0	0.0	0.0	0.0	0.0	0.0	0.0	0.0	0.0	0.0	GeneID:100057531	ADARB2	Double-stranded RNA-specific editase B2	GO:0003723,GO:0003725,GO:0003726,GO:0003727,GO:0004000,GO:0005634,GO:0005730,GO:0005737,GO:0006382,GO:0006396,GO:0006397,GO:0008251,GO:0046872	RNA binding|double-stranded RNA binding|double-stranded RNA adenosine deaminase activity|single-stranded RNA binding|adenosine deaminase activity|nucleus|nucleolus|cytoplasm|adenosine to inosine editing|RNA processing|mRNA processing|tRNA-specific adenosine deaminase activity|metal ion binding
ADAT1	2.6360990149813173	2.9413897449896598	3.5446327755323463	3.4201303776896514	2.9091314146968563	1.3905448890510894	1.6606439227792678	1.4890632832256037	1.5590240543949645	1.4103904530581368	GeneID:100069032,VGNC:VGNC:15081	ADAT1	tRNA-specific adenosine deaminase 1	GO:0003723,GO:0008033,GO:0008251,GO:0046872	RNA binding|tRNA processing|tRNA-specific adenosine deaminase activity|metal ion binding
ADAT2	9.442333079217283	8.119146253313763	9.565100730704673	8.395927113341667	8.362163502184737	7.831796291929908	7.325994772766111	8.78171534157235	8.846282934256754	8.486027773611518	GeneID:100067148,VGNC:VGNC:15082	ADAT2	tRNA-specific adenosine deaminase 2	GO:0002100,GO:0005654,GO:0006400,GO:0008270,GO:0052717,GO:0052718	tRNA wobble adenosine to inosine editing|nucleoplasm|tRNA modification|zinc ion binding|tRNA-specific adenosine-34 deaminase activity|tRNA-specific adenosine-34 deaminase complex
ADAT3	0.7051560639457946	0.5233007430830423	0.319983476078894	0.4993132068833681	0.45985911812934294	0.6779718539316079	0.4071180703861035	0.3546135200303275	0.4159121385848181	0.4104921930566379	GeneID:106783364	ADAT3	Probable inactive tRNA-specific adenosine deaminase-like protein 3	GO:0003824,GO:0005654,GO:0008033,GO:0046872	catalytic activity|nucleoplasm|tRNA processing|metal ion binding
ADCK1	3.2554703416859856	2.6972788759412207	2.737769241157268	2.932641654055743	2.6883400007929725	2.2085779579554283	2.0462377852988567	2.2041174300031297	2.2252518436194277	2.297471833997786	GeneID:100052487,VGNC:VGNC:15083	ADCK1	Uncharacterized aarF domain-containing protein kinase 1	GO:0004674,GO:0005524,GO:0005576	protein serine/threonine kinase activity|ATP binding|extracellular region
ADCK2	7.3387221023193	6.986986543150806	6.306413121931598	6.733985110809826	6.6740060655856	6.181050088417611	6.211458559605122	5.610416883903806	5.4898650065901435	5.9499654876096475	GeneID:100065809,VGNC:VGNC:15084	ADCK2	Uncharacterized aarF domain-containing protein kinase 2	GO:0004674,GO:0005524,GO:0016021	protein serine/threonine kinase activity|ATP binding|integral component of membrane
ADCK5	8.338549247268777	8.92290096239215	8.411486564096712	8.974094893670506	8.872875389343191	9.316733317413354	8.14289790391214	7.014036151747551	7.522661882383202	7.301437433270885	GeneID:100064927,VGNC:VGNC:15085	ADCK5	Uncharacterized aarF domain-containing protein kinase 5	GO:0004674,GO:0016021	protein serine/threonine kinase activity|integral component of membrane
ADCY1	0.0	0.0	0.006135850913032511	0.0	0.0	0.0	0.0	0.0	0.0	0.0	GeneID:100065563,VGNC:VGNC:15086	ADCY1	Adenylate cyclase type 1	GO:0004016,GO:0005516,GO:0005524,GO:0005737,GO:0005887,GO:0006171,GO:0007189,GO:0008294,GO:0019933,GO:0042752,GO:0045121,GO:0046872,GO:0048511,GO:0071277,GO:1904322	adenylate cyclase activity|calmodulin binding|ATP binding|cytoplasm|integral component of plasma membrane|cAMP biosynthetic process|adenylate cyclase-activating G protein-coupled receptor signaling pathway|calcium- and calmodulin-responsive adenylate cyclase activity|cAMP-mediated signaling|regulation of circadian rhythm|membrane raft|metal ion binding|rhythmic process|cellular response to calciu…
ADCY10	0.08411032051350423	0.03256265156400663	0.0437333803331579	0.0762355003127948	0.05513221560651201	0.055946286918573375	0.05193290912649032	0.1318286147811071	0.09147362157398732	0.05142826062197186	GeneID:100056933,VGNC:VGNC:50798	ADCY10	Adenylate cyclase type 10	GO:0000287,GO:0003351,GO:0004016,GO:0005524,GO:0005634,GO:0005856,GO:0005886,GO:0005929,GO:0006171,GO:0007283,GO:0035556,GO:0048471,GO:0071241,GO:0071890	magnesium ion binding|epithelial cilium movement|adenylate cyclase activity|ATP binding|nucleus|cytoskeleton|plasma membrane|cilium|cAMP biosynthetic process|spermatogenesis|intracellular signal transduction|perinuclear region of cytoplasm|cellular response to inorganic substance|bicarbonate binding
ADCY2	0.0035412539637654007	0.0	0.00368256845314934	0.0	0.0	0.0	0.0	0.0	0.003961303484024249	0.0	GeneID:100071337,VGNC:VGNC:15087	ADCY2	Adenylate cyclase type 2	GO:0000287,GO:0003091,GO:0004016,GO:0005524,GO:0005737,GO:0005886,GO:0005887,GO:0006171,GO:0007186,GO:0007188,GO:0007189,GO:0007193,GO:0008179,GO:0016020,GO:0019933,GO:0030145,GO:0030425,GO:0045121,GO:0046982,GO:0071377,GO:1904322	magnesium ion binding|renal water homeostasis|adenylate cyclase activity|ATP binding|cytoplasm|plasma membrane|integral component of plasma membrane|cAMP biosynthetic process|G protein-coupled receptor signaling pathway|adenylate cyclase-modulating G protein-coupled receptor signaling pathway|adenylate cyclase-activating G protein-coupled receptor signaling pathway|adenylate cyclase-inhibiting G …
ADCY3	8.41873907806793	9.064816173537622	8.263263102541831	9.036281648061816	8.536917975196276	9.88834084116398	9.475980985371173	8.486265666657765	8.007672880104238	8.305039090767233	GeneID:100055961,VGNC:VGNC:15088	ADCY3	Adenylate cyclase type 3	GO:0003091,GO:0004016,GO:0005516,GO:0005524,GO:0005737,GO:0005794,GO:0005886,GO:0005887,GO:0005929,GO:0006171,GO:0007165,GO:0007186,GO:0007189,GO:0007193,GO:0007338,GO:0007340,GO:0007608,GO:0008355,GO:0016020,GO:0016021,GO:0030317,GO:0046872,GO:0071377,GO:1904322	renal water homeostasis|adenylate cyclase activity|calmodulin binding|ATP binding|cytoplasm|Golgi apparatus|plasma membrane|integral component of plasma membrane|cilium|cAMP biosynthetic process|signal transduction|G protein-coupled receptor signaling pathway|adenylate cyclase-activating G protein-coupled receptor signaling pathway|adenylate cyclase-inhibiting G protein-coupled receptor signaling…
ADCY4	0.03514992525357557	0.011664015561045646	0.012184196821600782	0.006166261369907616	0.03317745401461588	0.0	0.03720497140664791	0.0	0.0	0.011722912387277773	GeneID:100054305,VGNC:VGNC:15089	ADCY4	Adenylate cyclase type 4	GO:0003091,GO:0004016,GO:0005080,GO:0005524,GO:0005737,GO:0005886,GO:0005887,GO:0006171,GO:0007186,GO:0007188,GO:0007189,GO:0007193,GO:0016020,GO:0030425,GO:0046872,GO:0071377	renal water homeostasis|adenylate cyclase activity|protein kinase C binding|ATP binding|cytoplasm|plasma membrane|integral component of plasma membrane|cAMP biosynthetic process|G protein-coupled receptor signaling pathway|adenylate cyclase-modulating G protein-coupled receptor signaling pathway|adenylate cyclase-activating G protein-coupled receptor signaling pathway|adenylate cyclase-inhibiting…
ADCY5	4.0253914572387925	3.8126581891432596	3.5318209283080866	3.910374462990727	3.9880737049045187	4.800846362763297	4.706156826720687	3.8327322032880495	4.170026138625361	4.0615694269924525	GeneID:100070498,VGNC:VGNC:15090	ADCY5	Adenylate cyclase type 5	GO:0001973,GO:0003091,GO:0004016,GO:0005524,GO:0005886,GO:0005887,GO:0005929,GO:0006171,GO:0007186,GO:0007189,GO:0007191,GO:0007193,GO:0007195,GO:0007204,GO:0007626,GO:0008179,GO:0016021,GO:0045111,GO:0046872,GO:0046982,GO:0050885,GO:0061178,GO:0071377,GO:0097110,GO:1904322	adenosine receptor signaling pathway|renal water homeostasis|adenylate cyclase activity|ATP binding|plasma membrane|integral component of plasma membrane|cilium|cAMP biosynthetic process|G protein-coupled receptor signaling pathway|adenylate cyclase-activating G protein-coupled receptor signaling pathway|adenylate cyclase-activating dopamine receptor signaling pathway|adenylate cyclase-inhibiting…
ADCY6	7.74803733424964	8.227815214336397	8.145390291471948	8.699381246427697	8.162546077170866	9.408613465504123	8.088129594457854	8.578096327649199	8.682375481815281	8.291252224652562	GeneID:100051295,VGNC:VGNC:15091	ADCY6	Adenylate cyclase type 6	GO:0003091,GO:0004016,GO:0005080,GO:0005524,GO:0005622,GO:0005886,GO:0005887,GO:0005929,GO:0006171,GO:0007186,GO:0007189,GO:0007193,GO:0007212,GO:0010977,GO:0016020,GO:0019901,GO:0031226,GO:0035811,GO:0046872,GO:0071377,GO:0071380,GO:0071870,GO:0097746,GO:1904117,GO:1904322	renal water homeostasis|adenylate cyclase activity|protein kinase C binding|ATP binding|intracellular|plasma membrane|integral component of plasma membrane|cilium|cAMP biosynthetic process|G protein-coupled receptor signaling pathway|adenylate cyclase-activating G protein-coupled receptor signaling pathway|adenylate cyclase-inhibiting G protein-coupled receptor signaling pathway|dopamine receptor…
ADCY7	0.478159704629783	0.4023069278289585	0.3849605952826586	0.5162822267498468	0.5299456289950506	0.6217358145391387	0.4636670027221006	0.5290122148316647	0.4865656337090765	0.4691559542001332	GeneID:100058891	ADCY7	Adenylate cyclase type 7	GO:0002819,GO:0003091,GO:0004016,GO:0005524,GO:0005622,GO:0005886,GO:0005887,GO:0006171,GO:0007186,GO:0007189,GO:0007193,GO:0016021,GO:0046872,GO:0060135,GO:0071285,GO:0071361,GO:0071377,GO:1900016	regulation of adaptive immune response|renal water homeostasis|adenylate cyclase activity|ATP binding|intracellular|plasma membrane|integral component of plasma membrane|cAMP biosynthetic process|G protein-coupled receptor signaling pathway|adenylate cyclase-activating G protein-coupled receptor signaling pathway|adenylate cyclase-inhibiting G protein-coupled receptor signaling pathway|integral c…	path:ecb00230,path:ecb01522,path:ecb04015,path:ecb04020,path:ecb04022,path:ecb04024,path:ecb04062,path:ecb04072,path:ecb04114,path:ecb04211,path:ecb04213,path:ecb04261,path:ecb04270,path:ecb04371,path:ecb04540,path:ecb04611,path:ecb04713,path:ecb04714,path:ecb04723,path:ecb04724,path:ecb04725,path:ecb04727,path:ecb04750,path:ecb04911,path:ecb04912,path:ecb04913,path:ecb04914,path:ecb04915,path:ec…	Purine metabolism|Endocrine resistance|Rap1 signaling pathway|Calcium signaling pathway|cGMP-PKG signaling pathway|cAMP signaling pathway|Chemokine signaling pathway|Phospholipase D signaling pathway|Oocyte meiosis|Longevity regulating pathway|Longevity regulating pathway - multiple species|Adrenergic signaling in cardiomyocytes|Vascular smooth muscle contraction|Apelin signaling pathway|Gap junc…
ADCY8	0.0	0.0	0.0	0.0	0.0	0.0	0.0	0.0	0.0	0.0	GeneID:100057796,VGNC:VGNC:15092	ADCY8	Adenylate cyclase type 8	GO:0003091,GO:0004016,GO:0005524,GO:0005622,GO:0005886,GO:0005887,GO:0006171,GO:0007165,GO:0007186,GO:0007189,GO:0007193,GO:0007611,GO:0007616,GO:0008294,GO:0010255,GO:0016020,GO:0016323,GO:0016324,GO:0030424,GO:0030425,GO:0031915,GO:0032793,GO:0032809,GO:0035774,GO:0046872,GO:0051480,GO:0060076,GO:0071377,GO:0080135,GO:0098685,GO:0098686,GO:0098978,GO:0099056,GO:0150076,GO:1900273,GO:1900454	renal water homeostasis|adenylate cyclase activity|ATP binding|intracellular|plasma membrane|integral component of plasma membrane|cAMP biosynthetic process|signal transduction|G protein-coupled receptor signaling pathway|adenylate cyclase-activating G protein-coupled receptor signaling pathway|adenylate cyclase-inhibiting G protein-coupled receptor signaling pathway|learning or memory|long-term …
ADCY9	7.071354371739414	7.358817283103178	6.677917439057425	6.994008710396607	7.2825112113335635	7.7118720959525	8.396768749289711	7.857330535425604	8.268831130825424	8.099025318958555	GeneID:100066046,VGNC:VGNC:15093	ADCY9	Adenylate cyclase type 9	GO:0003091,GO:0004016,GO:0005524,GO:0005622,GO:0005886,GO:0005887,GO:0006171,GO:0007165,GO:0007186,GO:0007189,GO:0007193,GO:0016021,GO:0030424,GO:0030425,GO:0046872,GO:0071377,GO:0071880	renal water homeostasis|adenylate cyclase activity|ATP binding|intracellular|plasma membrane|integral component of plasma membrane|cAMP biosynthetic process|signal transduction|G protein-coupled receptor signaling pathway|adenylate cyclase-activating G protein-coupled receptor signaling pathway|adenylate cyclase-inhibiting G protein-coupled receptor signaling pathway|integral component of membran…
ADCYAP1	0.0	0.0	0.0	0.0	0.0	0.0	0.0	0.0	0.0	0.0	GeneID:100061356,VGNC:VGNC:15094	ADCYAP1	Pituitary adenylate cyclase-activating polypeptide	GO:0001541,GO:0001662,GO:0001821,GO:0002865,GO:0002878,GO:0005184,GO:0005615,GO:0005622,GO:0007189,GO:0007204,GO:0007218,GO:0008277,GO:0008284,GO:0010628,GO:0010656,GO:0010976,GO:0016521,GO:0019233,GO:0019933,GO:0021983,GO:0030073,GO:0031175,GO:0031858,GO:0032755,GO:0032880,GO:0034260,GO:0042594,GO:0043005,GO:0043195,GO:0043204,GO:0043267,GO:0043547,GO:0043950,GO:0045471,GO:0045786,GO:0045860,GO:…	ovarian follicle development|behavioral fear response|histamine secretion|negative regulation of acute inflammatory response to antigenic stimulus|negative regulation of acute inflammatory response to non-antigenic stimulus|neuropeptide hormone activity|extracellular space|intracellular|adenylate cyclase-activating G protein-coupled receptor signaling pathway|positive regulation of cytosolic calc…
ADCYAP1R1	0.0	0.0	0.0	0.0	0.0018709411596095234	0.001977674066706791	0.004196121397146871	0.0021929776455841907	0.0022172901184463077	0.0039664669783628535	GeneID:100069948,VGNC:VGNC:15095	Adcyap1r1	Pituitary adenylate cyclase-activating polypeptide type I receptor	GO:0000139,GO:0001634,GO:0004999,GO:0005737,GO:0005768,GO:0005791,GO:0005901,GO:0005923,GO:0007166,GO:0007202,GO:0007283,GO:0008179,GO:0008528,GO:0009986,GO:0010524,GO:0016021,GO:0017046,GO:0019933,GO:0030154,GO:0030306,GO:0032355,GO:0033555,GO:0042493,GO:0042923,GO:0043005,GO:0043235,GO:0043950,GO:0045471,GO:0046545,GO:0051057,GO:0060548,GO:0060732	Golgi membrane|pituitary adenylate cyclase-activating polypeptide receptor activity|vasoactive intestinal polypeptide receptor activity|cytoplasm|endosome|rough endoplasmic reticulum|caveola|bicellular tight junction|cell surface receptor signaling pathway|activation of phospholipase C activity|spermatogenesis|adenylate cyclase binding|G protein-coupled peptide receptor activity|cell surface|posi…
ADD1	81.72868903081367	84.4715387489167	77.33152101937756	81.34324771181085	82.89889562468123	82.85431158514893	86.43054617248524	81.40461094003378	81.72558069534013	85.22556756082352	GeneID:100051451,VGNC:VGNC:15096	Add1	Alpha-adducin	GO:0005198,GO:0005516,GO:0005856,GO:0005913,GO:0006811,GO:0007010,GO:0014069,GO:0030425,GO:0030507,GO:0030837,GO:0042608,GO:0043197,GO:0044853,GO:0045202,GO:0045766,GO:0045807,GO:0048471,GO:0051015,GO:0051016,GO:0051017,GO:0071300,GO:1903142,GO:1903393	structural molecule activity|calmodulin binding|cytoskeleton|cell-cell adherens junction|ion transport|cytoskeleton organization|postsynaptic density|dendrite|spectrin binding|negative regulation of actin filament polymerization|T cell receptor binding|dendritic spine|plasma membrane raft|synapse|positive regulation of angiogenesis|positive regulation of endocytosis|perinuclear region of cytoplas…
ADD2	4.076616159960505	3.685128189359381	3.3946840143784263	3.351459852455485	3.5045579554952897	3.123432930683294	3.1033675084871217	3.140082880002953	3.5867332990709957	3.1924909878657317	GeneID:100050348,VGNC:VGNC:15097	ADD2	Beta-adducin	GO:0003779,GO:0005198,GO:0005516,GO:0005829,GO:0005856,GO:0007416,GO:0008290,GO:0014069,GO:0019901,GO:0030036,GO:0030097,GO:0030507,GO:0031410,GO:0032092,GO:0042803,GO:0044853,GO:0046982,GO:0050900,GO:0050901,GO:0051015,GO:0051016,GO:0051017,GO:0055085,GO:0065003	actin binding|structural molecule activity|calmodulin binding|cytosol|cytoskeleton|synapse assembly|F-actin capping protein complex|postsynaptic density|protein kinase binding|actin cytoskeleton organization|hemopoiesis|spectrin binding|cytoplasmic vesicle|positive regulation of protein binding|protein homodimerization activity|plasma membrane raft|protein heterodimerization activity|leukocyte mi…
ADD3	46.62053043178288	46.71513380316659	56.545405990947685	41.1148221350893	42.51336506218893	17.919791840635817	16.157431163260643	22.12718067154876	20.462081153821	22.77201767799906	GeneID:100059447,VGNC:VGNC:15098	ADD3	Gamma-adducin
ADGB	0.002987530616703902	0.023792895160451508	0.006213497317313795	0.025156552567733644	0.00845964754729042	0.008942251060021427	0.015810985424449402	0.0	0.010025698999566826	0.017934777089365472	GeneID:100065880	ADGB	Androglobin	GO:0004198,GO:0005622,GO:0019825,GO:0020037	calcium-dependent cysteine-type endopeptidase activity|intracellular|oxygen binding|heme binding
ADGRA1	0.0	0.0	0.0	0.0	0.0	0.0	0.0	0.0	0.0	0.0	GeneID:100050642,VGNC:VGNC:50566	Adgra1	Adhesion G protein-coupled receptor A1	GO:0004930,GO:0007166,GO:0014069,GO:0016021,GO:0098978	G protein-coupled receptor activity|cell surface receptor signaling pathway|postsynaptic density|integral component of membrane|glutamatergic synapse
ADGRA2	110.70534417592265	111.52134604201822	103.97569704152451	117.47936857134566	118.91618981908634	116.00005930876158	116.33997395767875	98.68766843684924	100.78844201460535	97.96361786996306	GeneID:100059646,VGNC:VGNC:15099	ADGRA2	Adhesion G protein-coupled receptor A2	GO:0002040,GO:0004930,GO:0005886,GO:0007166,GO:0007186,GO:0007417,GO:0009986,GO:0010595,GO:0016021,GO:0030175,GO:0043542,GO:0045765,GO:0050920,GO:0090210,GO:1900747	sprouting angiogenesis|G protein-coupled receptor activity|plasma membrane|cell surface receptor signaling pathway|G protein-coupled receptor signaling pathway|central nervous system development|cell surface|positive regulation of endothelial cell migration|integral component of membrane|filopodium|endothelial cell migration|regulation of angiogenesis|regulation of chemotaxis|regulation of establ…
ADGRA3	14.065681280661249	15.54773348561748	15.647682730643544	13.771905497234993	14.215758587261154	12.617173714476035	12.177164813451249	13.14223085439873	12.950882570752585	13.506809253579284	GeneID:100068039,VGNC:VGNC:15100	ADGRA3	Adhesion G protein-coupled receptor A3	GO:0004930,GO:0007166,GO:0007186,GO:0009897,GO:0016021	G protein-coupled receptor activity|cell surface receptor signaling pathway|G protein-coupled receptor signaling pathway|external side of plasma membrane|integral component of membrane
ADGRB1	0.043324182787497265	0.025158926867567436	0.022526521738371774	0.019000626087973368	0.013631001790032612	0.025215083627089185	0.019107140937438854	0.007988621678166068	0.00807718762782234	0.02167368474062008	GeneID:102148282	Adgrb1	Adhesion G protein-coupled receptor B1	GO:0001530,GO:0001786,GO:0001891,GO:0004888,GO:0004930,GO:0005615,GO:0005886,GO:0005887,GO:0005925,GO:0006910,GO:0006911,GO:0007166,GO:0007189,GO:0007399,GO:0007517,GO:0010596,GO:0014069,GO:0016525,GO:0030165,GO:0030425,GO:0031397,GO:0042177,GO:0043197,GO:0043277,GO:0043652,GO:0045087,GO:0048167,GO:0048471,GO:0050829,GO:0051963,GO:0051965,GO:0098974,GO:0098978,GO:0099055,GO:1901741,GO:1903428	lipopolysaccharide binding|phosphatidylserine binding|phagocytic cup|transmembrane signaling receptor activity|G protein-coupled receptor activity|extracellular space|plasma membrane|integral component of plasma membrane|focal adhesion|phagocytosis, recognition|phagocytosis, engulfment|cell surface receptor signaling pathway|adenylate cyclase-activating G protein-coupled receptor signaling pathwa…	path:ecb04115	p53 signaling pathway
ADGRB2	0.6722380405791947	0.6851524090988194	0.6116808617095514	0.6570329882352993	0.7667053450345603	0.554934649602765	0.5887150962883093	0.5887869414282622	0.4923654047939745	0.5685052968859357	GeneID:100070436,VGNC:VGNC:15101	ADGRB2	Adhesion G protein-coupled receptor B2	GO:0004930,GO:0005813,GO:0005886,GO:0005887,GO:0007166,GO:0007186,GO:0007189,GO:0007422,GO:0016021,GO:0016525,GO:0033173,GO:0051965	G protein-coupled receptor activity|centrosome|plasma membrane|integral component of plasma membrane|cell surface receptor signaling pathway|G protein-coupled receptor signaling pathway|adenylate cyclase-activating G protein-coupled receptor signaling pathway|peripheral nervous system development|integral component of membrane|negative regulation of angiogenesis|calcineurin-NFAT signaling cascade…
ADGRB3	0.003090471409846423	0.0	0.0032137973259503717	0.0	0.002917046689117346	0.0	0.0	0.0034191445024892237	0.0	0.0	GeneID:100057127,VGNC:VGNC:15102	ADGRB3	Adhesion G protein-coupled receptor B3	GO:0004930,GO:0005096,GO:0005622,GO:0005886,GO:0005887,GO:0007166,GO:0007186,GO:0007189,GO:0007520,GO:0016021,GO:0016322,GO:0016525,GO:0043083,GO:0048814,GO:0051965,GO:0061743,GO:0098794,GO:0099558	G protein-coupled receptor activity|GTPase activator activity|intracellular|plasma membrane|integral component of plasma membrane|cell surface receptor signaling pathway|G protein-coupled receptor signaling pathway|adenylate cyclase-activating G protein-coupled receptor signaling pathway|myoblast fusion|integral component of membrane|neuron remodeling|negative regulation of angiogenesis|synaptic …
ADGRD1	3.0595152345045733	2.5868717603041813	2.106895724960193	2.2381932799233613	2.6983468552990075	5.25947330445755	4.2693237792037015	4.429566372766739	4.865412749789784	3.994748426353012	GeneID:100062695,VGNC:VGNC:50911	ADGRD1	Adhesion G-protein coupled receptor D1	GO:0004930,GO:0005622,GO:0005886,GO:0005887,GO:0007166,GO:0007186,GO:0007189	G protein-coupled receptor activity|intracellular|plasma membrane|integral component of plasma membrane|cell surface receptor signaling pathway|G protein-coupled receptor signaling pathway|adenylate cyclase-activating G protein-coupled receptor signaling pathway
ADGRD2	0.005341813521414649	0.01063564071704188	0.005554979721265584	0.0	0.0	0.0	0.0	0.011819835819788495	0.0	0.010689344819192686	GeneID:100147588	ADGRD2	Adhesion G-protein coupled receptor D2	GO:0004930,GO:0005622,GO:0005887,GO:0007166,GO:0007186,GO:0007189,GO:0016021	G protein-coupled receptor activity|intracellular|integral component of plasma membrane|cell surface receptor signaling pathway|G protein-coupled receptor signaling pathway|adenylate cyclase-activating G protein-coupled receptor signaling pathway|integral component of membrane
ADGRE1	0.0	0.0	0.0	0.0	0.0	0.0	0.0	0.0	0.003540147951824445	0.0	GeneID:100066036	ADGRE1	Adhesion G protein-coupled receptor E1	GO:0002250,GO:0004930,GO:0005509,GO:0005622,GO:0005887,GO:0007155,GO:0007166,GO:0007186,GO:0007189,GO:0009897	adaptive immune response|G protein-coupled receptor activity|calcium ion binding|intracellular|integral component of plasma membrane|cell adhesion|cell surface receptor signaling pathway|G protein-coupled receptor signaling pathway|adenylate cyclase-activating G protein-coupled receptor signaling pathway|external side of plasma membrane
ADGRE3	0.16118263557048798	0.20630400617333766	0.07183485547623153	0.19389159069861972	0.24631821302679816	0.2067644934001591	0.19497851980823253	0.19530776919338486	0.2318161904328092	0.1919867845188522	GeneID:100064825	ADGRE3	Adhesion G protein-coupled receptor E3	GO:0004930,GO:0005509,GO:0005576,GO:0005886,GO:0005887,GO:0007166,GO:0007186,GO:0007189,GO:0016021,GO:0030667,GO:0043312,GO:0101003	G protein-coupled receptor activity|calcium ion binding|extracellular region|plasma membrane|integral component of plasma membrane|cell surface receptor signaling pathway|G protein-coupled receptor signaling pathway|adenylate cyclase-activating G protein-coupled receptor signaling pathway|integral component of membrane|secretory granule membrane|neutrophil degranulation|ficolin-1-rich granule mem…
ADGRE5	10.205088182569442	9.80583011282554	9.048332242018477	10.476543954615268	9.78473533223553	13.923673181792738	13.336481734513574	11.918839017207384	11.458898192661724	11.999495015990062	GeneID:111774270	CD97	CD97 antigen
ADGRF1	0.0	0.0	0.0	0.0	0.0	0.0	0.0	0.0	0.0	0.0	GeneID:100068434,VGNC:VGNC:15103	ADGRF1	Adhesion G-protein coupled receptor F1	GO:0004930,GO:0005576,GO:0005622,GO:0005886,GO:0007166,GO:0007186,GO:0007189,GO:0007416,GO:0007613,GO:0016021,GO:0031175,GO:0032793	G protein-coupled receptor activity|extracellular region|intracellular|plasma membrane|cell surface receptor signaling pathway|G protein-coupled receptor signaling pathway|adenylate cyclase-activating G protein-coupled receptor signaling pathway|synapse assembly|memory|integral component of membrane|neuron projection development|positive regulation of CREB transcription factor activity
ADGRF2	0.0	0.0	0.0	0.0	0.0	0.0	0.0	0.0	0.0	0.0	GeneID:100068533,VGNC:VGNC:15104	ADGRF2	Adhesion G-protein coupled receptor F2	GO:0004930,GO:0007166,GO:0007186,GO:0016021	G protein-coupled receptor activity|cell surface receptor signaling pathway|G protein-coupled receptor signaling pathway|integral component of membrane
ADGRF3	0.005788972094092256	0.0	0.0	0.0	0.0	0.0	0.0	0.01921389602328922	0.0	0.0	GeneID:100071363,VGNC:VGNC:15105	ADGRF3	Adhesion G-protein coupled receptor F3	GO:0004930,GO:0007166,GO:0007186,GO:0016021	G protein-coupled receptor activity|cell surface receptor signaling pathway|G protein-coupled receptor signaling pathway|integral component of membrane
ADGRF4	0.0	0.0	0.0	0.0	0.0	0.0	0.007063062039836884	0.0	0.0	0.0	GeneID:100068555,VGNC:VGNC:15106	ADGRF4	Adhesion G protein-coupled receptor F4	GO:0004930,GO:0007166,GO:0007186,GO:0016021	G protein-coupled receptor activity|cell surface receptor signaling pathway|G protein-coupled receptor signaling pathway|integral component of membrane
ADGRF5	0.0	0.0	0.0	0.0	0.0	0.0	0.0	0.0	0.0	0.0	GeneID:100068417	ADGRF5	Adhesion G protein-coupled receptor F5	GO:0003094,GO:0004930,GO:0005886,GO:0006112,GO:0007166,GO:0007186,GO:0009986,GO:0016021,GO:0031410,GO:0042593,GO:0043031,GO:0043129,GO:0045177,GO:0045444,GO:0048821,GO:0061626,GO:0071073	glomerular filtration|G protein-coupled receptor activity|plasma membrane|energy reserve metabolic process|cell surface receptor signaling pathway|G protein-coupled receptor signaling pathway|cell surface|integral component of membrane|cytoplasmic vesicle|glucose homeostasis|negative regulation of macrophage activation|surfactant homeostasis|apical part of cell|fat cell differentiation|erythrocyt…
ADGRG1	0.20728533513220904	0.2781297049731916	0.3936260092967	0.2798411209764962	0.2296799877089051	0.21131087273434426	0.2909491887836098	0.2941409450305089	0.2923612312474237	0.2930599499711202	GeneID:100062615,VGNC:VGNC:15107	ADGRG1	Adhesion G-protein coupled receptor G1	GO:0001525,GO:0004930,GO:0005518,GO:0005576,GO:0005622,GO:0005887,GO:0007155,GO:0007166,GO:0007189,GO:0007266,GO:0007420,GO:0008201,GO:0008285,GO:0010573,GO:0016477,GO:0021801,GO:0021819,GO:0035025,GO:0045121,GO:0045785,GO:0050840,GO:0070528,GO:0097451,GO:2001223	angiogenesis|G protein-coupled receptor activity|collagen binding|extracellular region|intracellular|integral component of plasma membrane|cell adhesion|cell surface receptor signaling pathway|adenylate cyclase-activating G protein-coupled receptor signaling pathway|Rho protein signal transduction|brain development|heparin binding|negative regulation of cell proliferation|vascular endothelial gro…
ADGRG2	1.3488604801696842	0.974272723028381	1.0309971012193948	0.945015642960654	1.0803853796540448	0.4924691126556928	0.459393143935991	0.4754686286964744	0.452181110357854	0.4938534883215582	GeneID:100058260,VGNC:VGNC:15108	Adgrg2	Adhesion G-protein coupled receptor G2	GO:0004930,GO:0005829,GO:0005886,GO:0005887,GO:0007166,GO:0007189,GO:0016324	G protein-coupled receptor activity|cytosol|plasma membrane|integral component of plasma membrane|cell surface receptor signaling pathway|adenylate cyclase-activating G protein-coupled receptor signaling pathway|apical plasma membrane
ADGRG3	0.0	0.0	0.0	0.0	0.0	0.0	0.0	0.0	0.0	0.0	GeneID:100062648,VGNC:VGNC:15109	ADGRG3	Adhesion G protein-coupled receptor G3	GO:0004930,GO:0005886,GO:0005887,GO:0007166,GO:0007186,GO:0007189,GO:0016021,GO:0030183,GO:0030334,GO:0032792,GO:0035579,GO:0043312,GO:1901223	G protein-coupled receptor activity|plasma membrane|integral component of plasma membrane|cell surface receptor signaling pathway|G protein-coupled receptor signaling pathway|adenylate cyclase-activating G protein-coupled receptor signaling pathway|integral component of membrane|B cell differentiation|regulation of cell migration|negative regulation of CREB transcription factor activity|specific …
ADGRG4	0.0	0.00882573401468135	0.0	0.0023328922372824108	0.0	0.0	0.0	0.0	0.0	0.0	GeneID:100056865	ADGRG4	Adhesion G-protein coupled receptor G4	GO:0004930,GO:0005622,GO:0005887,GO:0007166,GO:0007186,GO:0007189,GO:0016021	G protein-coupled receptor activity|intracellular|integral component of plasma membrane|cell surface receptor signaling pathway|G protein-coupled receptor signaling pathway|adenylate cyclase-activating G protein-coupled receptor signaling pathway|integral component of membrane
ADGRG5	0.0	0.0	0.0	0.0	0.0	0.0	0.0	0.0	0.0	0.0	GeneID:100062576,VGNC:VGNC:15110	ADGRG5	Adhesion G-protein coupled receptor G5	GO:0004930,GO:0005622,GO:0005887,GO:0007166,GO:0007186,GO:0007189,GO:0016021	G protein-coupled receptor activity|intracellular|integral component of plasma membrane|cell surface receptor signaling pathway|G protein-coupled receptor signaling pathway|adenylate cyclase-activating G protein-coupled receptor signaling pathway|integral component of membrane
ADGRG6	0.017595036827389485	0.01459667281447246	0.00914858524911458	0.012346609002225072	0.016607674725191788	0.002925850753742971	0.012415822363573916	0.012977518197340596	0.019682090411770967	0.00586815117501369	GeneID:100060706,VGNC:VGNC:15111	ADGRG6	Adhesion G-protein coupled receptor G6	GO:0004930,GO:0005518,GO:0005622,GO:0005886,GO:0005887,GO:0007005,GO:0007166,GO:0007186,GO:0007189,GO:0014037,GO:0016021,GO:0019933,GO:0022011,GO:0042552,GO:0043236,GO:0050840,GO:0060347	G protein-coupled receptor activity|collagen binding|intracellular|plasma membrane|integral component of plasma membrane|mitochondrion organization|cell surface receptor signaling pathway|G protein-coupled receptor signaling pathway|adenylate cyclase-activating G protein-coupled receptor signaling pathway|Schwann cell differentiation|integral component of membrane|cAMP-mediated signaling|myelinat…
ADGRG7	0.0	0.003365764490290209	0.003515867823582909	0.003558668701711292	0.0031912250692796517	0.0	0.0	0.0037405159446161945	0.0	0.00338275973907785	GeneID:100072256,VGNC:VGNC:15112	ADGRG7	Adhesion G-protein coupled receptor G7	GO:0004930,GO:0005622,GO:0005887,GO:0007166,GO:0007186,GO:0007189,GO:0016021	G protein-coupled receptor activity|intracellular|integral component of plasma membrane|cell surface receptor signaling pathway|G protein-coupled receptor signaling pathway|adenylate cyclase-activating G protein-coupled receptor signaling pathway|integral component of membrane
ADGRL1	4.149417280691357	3.9602743588136184	3.8732889763289	3.894000225471612	3.890702645547294	3.5475950148475603	3.2994488846468166	2.791818542552305	3.088442549552462	3.4044802610849376	GeneID:100065569	ADGRL1	Adhesion G protein-coupled receptor L1	GO:0004930,GO:0005622,GO:0005886,GO:0005887,GO:0007157,GO:0007166,GO:0007189,GO:0014069,GO:0016524,GO:0030054,GO:0030246,GO:0030424,GO:0030426,GO:0035584,GO:0042734,GO:0043005,GO:0045202,GO:0050839,GO:0090129	G protein-coupled receptor activity|intracellular|plasma membrane|integral component of plasma membrane|heterophilic cell-cell adhesion via plasma membrane cell adhesion molecules|cell surface receptor signaling pathway|adenylate cyclase-activating G protein-coupled receptor signaling pathway|postsynaptic density|latrotoxin receptor activity|cell junction|carbohydrate binding|axon|growth cone|cal…
ADGRL2	0.030882254840004	0.020495696557837884	0.018733527026420647	0.03250556927136364	0.0048582113258674045	0.02054144461016491	0.027239825784510625	0.011388865737899202	0.020151474934392243	0.0180242899266114	GeneID:100052932,VGNC:VGNC:15113	ADGRL2	Adhesion G protein-coupled receptor L2
ADGRL3	0.18888345115261154	0.2138719461213366	0.218911826333932	0.1456943198903493	0.18508881377598088	0.1884547762005803	0.14345874805967604	0.2344945069456565	0.19999785649071533	0.20629610069009516	GeneID:100056929,VGNC:VGNC:15114	ADGRL3	Adhesion G protein-coupled receptor L3	GO:0001764,GO:0004930,GO:0005509,GO:0005622,GO:0005887,GO:0005911,GO:0007166,GO:0007189,GO:0007416,GO:0007420,GO:0030246,GO:0030424,GO:0098742	neuron migration|G protein-coupled receptor activity|calcium ion binding|intracellular|integral component of plasma membrane|cell-cell junction|cell surface receptor signaling pathway|adenylate cyclase-activating G protein-coupled receptor signaling pathway|synapse assembly|brain development|carbohydrate binding|axon|cell-cell adhesion via plasma-membrane adhesion molecules
ADGRL4	0.0	0.0	0.0	0.0	0.0	0.0	0.005853555454662878	0.0	0.0	0.0	GeneID:100052983,VGNC:VGNC:15115	ADGRL4	Adhesion G protein-coupled receptor L4	GO:0004930,GO:0005509,GO:0005886,GO:0005887,GO:0007166,GO:0007186,GO:0007189,GO:0016021,GO:0031410,GO:0046983	G protein-coupled receptor activity|calcium ion binding|plasma membrane|integral component of plasma membrane|cell surface receptor signaling pathway|G protein-coupled receptor signaling pathway|adenylate cyclase-activating G protein-coupled receptor signaling pathway|integral component of membrane|cytoplasmic vesicle|protein dimerization activity
ADGRV1	0.03073472222421777	0.047477598943915685	0.04408441079105505	0.035696862518713894	0.024008287672908833	0.15861190928185578	0.15144035961885555	0.1465662691147019	0.14344906011807113	0.11876314378062792	GeneID:100073239,VGNC:VGNC:15116	GPR98	G-protein coupled receptor 98	GO:0004930,GO:0005509,GO:0005737,GO:0005886,GO:0007166,GO:0007186,GO:0007399,GO:0007601,GO:0007605,GO:0009986,GO:0016020,GO:0016021,GO:0032420,GO:0043235,GO:0045202,GO:0045494,GO:0048496,GO:0050877,GO:0050953,GO:0070062,GO:0098609	G protein-coupled receptor activity|calcium ion binding|cytoplasm|plasma membrane|cell surface receptor signaling pathway|G protein-coupled receptor signaling pathway|nervous system development|visual perception|sensory perception of sound|cell surface|membrane|integral component of membrane|stereocilium|receptor complex|synapse|photoreceptor cell maintenance|maintenance of animal organ identity|…
ADHFE1	6.2810008948281535	6.252789300207528	7.488510839672598	6.3500817770251885	6.2079708091968575	2.9058542108432177	2.439092414523554	2.868117465441393	2.479248218711865	2.6018061004448114	GeneID:100063782,VGNC:VGNC:15117	ADHFE1	Hydroxyacid-oxoacid transhydrogenase, mitochondrial	GO:0005739,GO:0006539,GO:0046872,GO:0047988	mitochondrion|glutamate catabolic process via 2-oxoglutarate|metal ion binding|hydroxyacid-oxoacid transhydrogenase activity
ADI1	30.671980998160056	32.510760652835714	32.607916129819685	30.886219462457568	28.588908905648683	16.55806821280634	15.623888763593413	16.770042160295016	15.255771977674188	17.001919586592223	GeneID:100072837,VGNC:VGNC:15118	ADI1	1,2-dihydroxy-3-keto-5-methylthiopentene dioxygenase	GO:0005506,GO:0005634,GO:0005737,GO:0005886,GO:0006555,GO:0010309,GO:0019509	iron ion binding|nucleus|cytoplasm|plasma membrane|methionine metabolic process|acireductone dioxygenase [iron(II)-requiring] activity|L-methionine salvage from methylthioadenosine
ADIG	0.4071966083335081	0.5084272266834555	0.2799049005720365	0.36322097383898017	0.3061742398877932	0.4957901293358654	0.23376456944750465	0.3512389720171356	0.7025456918239242	0.33836122490927384	GeneID:100630181,VGNC:VGNC:15119	ADIG	Adipogenin	GO:0005634,GO:0005737,GO:0005811,GO:0007283,GO:0016021,GO:0045600,GO:0050872,GO:0050873	nucleus|cytoplasm|lipid droplet|spermatogenesis|integral component of membrane|positive regulation of fat cell differentiation|white fat cell differentiation|brown fat cell differentiation
ADIPOQ	0.03760241190165865	0.033274238044773016	0.017379086271982237	0.013192989643752706	0.007887181568703777	0.004168563604397024	0.057490106684709726	0.032356680338650065	0.009347258017632485	0.03762253635762438	GeneID:100059500,VGNC:VGNC:15120	Adipoq	Adiponectin	GO:0001666,GO:0001934,GO:0005102,GO:0005179,GO:0005201,GO:0005581,GO:0005615,GO:0005783,GO:0006006,GO:0006635,GO:0007584,GO:0007623,GO:0009617,GO:0009744,GO:0009749,GO:0009967,GO:0009986,GO:0010642,GO:0010739,GO:0010745,GO:0010804,GO:0010875,GO:0010906,GO:0014823,GO:0019395,GO:0030336,GO:0030853,GO:0031953,GO:0032270,GO:0032720,GO:0032757,GO:0032869,GO:0032991,GO:0033034,GO:0033691,GO:0034115,GO:…	response to hypoxia|positive regulation of protein phosphorylation|signaling receptor binding|hormone activity|extracellular matrix structural constituent|collagen trimer|extracellular space|endoplasmic reticulum|glucose metabolic process|fatty acid beta-oxidation|response to nutrient|circadian rhythm|response to bacterium|response to sucrose|response to glucose|positive regulation of signal tran…
ADIPOR1	61.24617953061858	59.65563807193023	61.73210769568848	65.2652971534475	59.5632150513761	47.585486076586676	43.62881537935749	43.55591677161693	43.419836338761975	42.9762486621971	GeneID:100052436,VGNC:VGNC:15121	ADIPOR1	Adiponectin receptor protein 1
ADIPOR2	8.456787185563629	9.087564123783565	10.166656623057802	8.971522666949925	8.872638343715883	7.9384690313825885	7.569449673599051	8.154363804314919	8.527231809729768	8.151462273132795	GeneID:100050051	ADIPOR2	Adiponectin receptor protein 2			path:ecb04152,path:ecb04211,path:ecb04920,path:ecb04932	AMPK signaling pathway|Longevity regulating pathway|Adipocytokine signaling pathway|Non-alcoholic fatty liver disease (NAFLD)
ADIRF	15.627707709660356	12.989290024755855	14.806771611382587	17.44134475653937	15.31267724819024	41.9258016939511	37.02119322663197	34.853883625241664	36.128235978209574	30.62684483331408	GeneID:100630294
ADK	20.458525311894995	17.078157274440645	19.503924913230904	17.021609698163008	16.137100199103028	17.409238627768367	14.009081215292394	18.79288417342365	18.697409075094587	17.010155361295073	GeneID:100072901,VGNC:VGNC:15122	ADK	Adenosine kinase	GO:0003723,GO:0004001,GO:0005524,GO:0005634,GO:0005654,GO:0005829,GO:0006166,GO:0006175,GO:0009156,GO:0043101,GO:0044209,GO:0046872	RNA binding|adenosine kinase activity|ATP binding|nucleus|nucleoplasm|cytosol|purine ribonucleoside salvage|dATP biosynthetic process|ribonucleoside monophosphate biosynthetic process|purine-containing compound salvage|AMP salvage|metal ion binding
ADM	334.0582905818695	307.78363096520314	283.7310682314709	322.83657771935316	302.17810513643053	251.02467700564708	242.8012533512177	230.6471934181969	239.97731851453568	219.78640860909775	GeneID:100033857	ADM	ADM	GO:0001570,GO:0001843,GO:0002031,GO:0003073,GO:0005179,GO:0005615,GO:0005737,GO:0007189,GO:0007507,GO:0008284,GO:0010460,GO:0031700,GO:0035809,GO:0043116,GO:0045766,GO:0045906,GO:0048589,GO:0060670,GO:0060712,GO:0097084,GO:0097647,GO:1990410,GO:2001214	vasculogenesis|neural tube closure|G protein-coupled receptor internalization|regulation of systemic arterial blood pressure|hormone activity|extracellular space|cytoplasm|adenylate cyclase-activating G protein-coupled receptor signaling pathway|heart development|positive regulation of cell proliferation|positive regulation of heart rate|adrenomedullin receptor binding|regulation of urine volume|…	path:ecb04080,path:ecb04270	Neuroactive ligand-receptor interaction|Vascular smooth muscle contraction
ADM2	0.06290742110211127	0.04435928123209819	0.03543461732611794	0.06345520474050667	0.047007038491782005	0.12029891516640193	0.16091450837159774	0.17109423525383607	0.20817569866273425	0.16784290282713987	GeneID:100629546,VGNC:VGNC:15123	ADM2	ADM2	GO:0001525,GO:0005179,GO:0005576,GO:0005622,GO:0006468,GO:0007186,GO:0007189,GO:0007586,GO:0007631,GO:0010628,GO:0044877,GO:0045766,GO:0045776	angiogenesis|hormone activity|extracellular region|intracellular|protein phosphorylation|G protein-coupled receptor signaling pathway|adenylate cyclase-activating G protein-coupled receptor signaling pathway|digestion|feeding behavior|positive regulation of gene expression|protein-containing complex binding|positive regulation of angiogenesis|negative regulation of blood pressure
ADM5	0.5107934382289884	0.2007233567916854	0.293545050781145	0.3395640685271639	0.3933164012906351	0.5230456076501407	0.5548848778704838	0.3420442345297761	0.2255454208835796	0.44382117715420943	GeneID:102150093	ADM5	ADM5	GO:0003073,GO:0005179,GO:0005576,GO:0005622,GO:0007189,GO:0010460,GO:0035809	regulation of systemic arterial blood pressure|hormone activity|extracellular region|intracellular|adenylate cyclase-activating G protein-coupled receptor signaling pathway|positive regulation of heart rate|regulation of urine volume
ADNP	13.226885310773936	12.423334638049802	12.820035060726225	11.706777722623782	11.864357264302804	9.76527572465323	9.68803137957982	10.963310344939897	11.046962593370054	10.48413760584128	GeneID:100049902,VGNC:VGNC:15124	ADNP	Activity-dependent neuroprotector homeobox protein	GO:0000981,GO:0003677,GO:0003682,GO:0005507,GO:0005615,GO:0005634,GO:0005737,GO:0007614,GO:0009743,GO:0010035,GO:0010629,GO:0010835,GO:0019934,GO:0030424,GO:0030425,GO:0031668,GO:0032091,GO:0032147,GO:0033484,GO:0042277,GO:0043025,GO:0043524,GO:0044849,GO:0045773,GO:0048487,GO:0050731,GO:0050805,GO:0051965	DNA-binding transcription factor activity, RNA polymerase II-specific|DNA binding|chromatin binding|copper ion binding|extracellular space|nucleus|cytoplasm|short-term memory|response to carbohydrate|response to inorganic substance|negative regulation of gene expression|regulation of protein ADP-ribosylation|cGMP-mediated signaling|axon|dendrite|cellular response to extracellular stimulus|negativ…
ADNP2	7.343939198277978	6.778826984842699	7.398008714215906	6.566669885435879	5.8350190289567605	7.061903122923112	6.573416196313317	8.424943140318009	8.382584325082039	7.409876943666997	GeneID:100065519,VGNC:VGNC:15125	ADNP2	Activity-dependent neuroprotector homeobox protein 2	GO:0000981,GO:0003677,GO:0005634,GO:0030182,GO:0030307,GO:0034599,GO:0046872,GO:0060548,GO:0071300	DNA-binding transcription factor activity, RNA polymerase II-specific|DNA binding|nucleus|neuron differentiation|positive regulation of cell growth|cellular response to oxidative stress|metal ion binding|negative regulation of cell death|cellular response to retinoic acid
ADO	14.344606925833258	14.496945516159055	14.884683541333908	13.817020147121394	13.510284700348285	7.59939787455124	7.135382782826352	8.087489945484393	7.888839041334835	7.527390598749938	GeneID:100147027	ADO	2-aminoethanethiol dioxygenase	GO:0000098,GO:0005829,GO:0046872,GO:0047800	sulfur amino acid catabolic process|cytosol|metal ion binding|cysteamine dioxygenase activity	path:ecb00430	Taurine and hypotaurine metabolism
ADORA1	1.610923371752104	1.804148759868796	1.675207610060092	1.566916967478814	2.0228411429168123	1.3417812230438897	1.1646484799259604	0.9866003715263932	0.5309478199175358	0.9785840673760924	GeneID:100052496,VGNC:VGNC:15126	ADORA1	Adenosine receptor A1	GO:0000186,GO:0001609,GO:0001659,GO:0001664,GO:0001666,GO:0001883,GO:0002087,GO:0002674,GO:0002686,GO:0002793,GO:0003084,GO:0003085,GO:0003093,GO:0005783,GO:0005886,GO:0005887,GO:0006612,GO:0006909,GO:0006954,GO:0007165,GO:0007186,GO:0007193,GO:0007267,GO:0007399,GO:0008285,GO:0014050,GO:0014069,GO:0016042,GO:0016323,GO:0030673,GO:0031072,GO:0031683,GO:0032229,GO:0032244,GO:0032795,GO:0032900,GO:…	activation of MAPKK activity|G protein-coupled adenosine receptor activity|temperature homeostasis|G protein-coupled receptor binding|response to hypoxia|purine nucleoside binding|regulation of respiratory gaseous exchange by neurological system process|negative regulation of acute inflammatory response|negative regulation of leukocyte migration|positive regulation of peptide secretion|positive r…
ADORA2A	0.5245132543007205	0.8536858474612246	0.5454440667939882	0.6309532590711469	0.5265133294785367	1.4869014607132642	1.1191703809260143	0.8842597887718544	1.4062868225814502	1.2744996386215586	GeneID:100034039	ADORA2A	Adenosine receptor A2a	GO:0001609,GO:0005886,GO:0016021	G protein-coupled adenosine receptor activity|plasma membrane|integral component of membrane	path:ecb04015,path:ecb04020,path:ecb04024,path:ecb04080,path:ecb04270,path:ecb05012,path:ecb05034	Rap1 signaling pathway|Calcium signaling pathway|cAMP signaling pathway|Neuroactive ligand-receptor interaction|Vascular smooth muscle contraction|Parkinson disease|Alcoholism
ADORA2B	15.058640452244447	14.417235021890304	16.0627623569716	16.390665189420208	14.579583900060255	13.675713036946034	13.055154865455766	13.437087871095295	13.293002691389944	14.2069436924422	GeneID:100063319,VGNC:VGNC:15127	ADORA2B	Adenosine receptor A2b	GO:0001609,GO:0005886,GO:0016021	G protein-coupled adenosine receptor activity|plasma membrane|integral component of membrane
ADPGK	39.48281999822609	39.01802642936373	37.37609431879356	37.86308957674811	36.82969476112186	32.91865482247683	29.36482545464819	32.114052263683206	30.61708023190566	30.699952551001807	GeneID:100052166,VGNC:VGNC:15128	ADPGK	ADP-dependent glucokinase	GO:0005576,GO:0005783,GO:0005789,GO:0006006,GO:0016020,GO:0043843,GO:0046872,GO:0061621	extracellular region|endoplasmic reticulum|endoplasmic reticulum membrane|glucose metabolic process|membrane|ADP-specific glucokinase activity|metal ion binding|canonical glycolysis
ADPRH	6.5515129220588895	6.7116170150844265	6.352932567567719	6.253453112604351	6.701833650809183	6.950072899930321	6.436683202033553	5.860566550684853	6.576973341795987	6.29169794463751	GeneID:100070997	ADPRH	[Protein ADP-ribosylarginine] hydrolase	GO:0000287,GO:0003875,GO:0005096,GO:0005622,GO:0006464,GO:0006886,GO:0017137,GO:0030955,GO:0051725,GO:0090630	magnesium ion binding|ADP-ribosylarginine hydrolase activity|GTPase activator activity|intracellular|cellular protein modification process|intracellular protein transport|Rab GTPase binding|potassium ion binding|protein de-ADP-ribosylation|activation of GTPase activity
ADPRHL2	15.367513603908561	15.58043255574943	14.072798461669375	16.538208738042822	16.329917671284655	13.452914420708193	12.486223351532356	10.694276364137624	12.135172987210494	12.024615734376733	GeneID:100069360,VGNC:VGNC:15129	ADPRHL2	Poly(ADP-ribose) glycohydrolase ARH3	GO:0004649,GO:0005634,GO:0005739,GO:0005759,GO:0046872	poly(ADP-ribose) glycohydrolase activity|nucleus|mitochondrion|mitochondrial matrix|metal ion binding
ADPRM	2.4312180907592995	2.0840140103186773	2.3006456145804424	2.1934407261868176	2.1780277422976217	1.8608112583397225	1.9237248307139327	2.2844700750006552	2.1448113883618904	2.0040912067806427	GeneID:100073085,VGNC:VGNC:15130	ADPRM	Manganese-dependent ADP-ribose/CDP-alcohol diphosphatase	GO:0005829,GO:0034656,GO:0046872,GO:0047631,GO:0047734	cytosol|nucleobase-containing small molecule catabolic process|metal ion binding|ADP-ribose diphosphatase activity|CDP-glycerol diphosphatase activity
ADRA1A	0.0	0.0	0.004802450146883906	0.0	0.0021795044739599642	0.0023038402112665287	0.002444081501812021	0.01277326271137908	0.002582974728200185	0.002310316516570876	GeneID:100054461,VGNC:VGNC:15131	ADRA1A	Alpha-1A adrenergic receptor	GO:0004937,GO:0005634,GO:0005737,GO:0005886,GO:0005901,GO:0016021,GO:0019229,GO:0031965,GO:0043410,GO:0046982,GO:0055117	alpha1-adrenergic receptor activity|nucleus|cytoplasm|plasma membrane|caveola|integral component of membrane|regulation of vasoconstriction|nuclear membrane|positive regulation of MAPK cascade|protein heterodimerization activity|regulation of cardiac muscle contraction
ADRA1B	0.013446332562906269	0.013385937334542072	0.013982911311467216	0.0	0.0	0.02012372374391074	0.0	0.0	0.0	0.0067267644565950704	GeneID:100071055,VGNC:VGNC:15132	ADRA1B	Alpha-1B adrenergic receptor	GO:0001994,GO:0004935,GO:0004937,GO:0005634,GO:0005737,GO:0005886,GO:0005887,GO:0005901,GO:0007186,GO:0007188,GO:0007200,GO:0007204,GO:0007267,GO:0007275,GO:0008283,GO:0031965,GO:0035556,GO:0042593,GO:0043410,GO:0045907,GO:0045987,GO:0046982,GO:0055117,GO:0071880	norepinephrine-epinephrine vasoconstriction involved in regulation of systemic arterial blood pressure|adrenergic receptor activity|alpha1-adrenergic receptor activity|nucleus|cytoplasm|plasma membrane|integral component of plasma membrane|caveola|G protein-coupled receptor signaling pathway|adenylate cyclase-modulating G protein-coupled receptor signaling pathway|phospholipase C-activating G pro…
ADRA1D	0.0	0.0	0.0	0.0	0.03749843770962066	0.007927527535479989	0.0	0.0	0.0	0.0	GeneID:100066003	ADRA1D	Alpha-1D adrenergic receptor	GO:0004935,GO:0004937,GO:0005622,GO:0005886,GO:0005887,GO:0006259,GO:0007186,GO:0007188,GO:0007267,GO:0007275,GO:0008283,GO:0008284,GO:0071880	adrenergic receptor activity|alpha1-adrenergic receptor activity|intracellular|plasma membrane|integral component of plasma membrane|DNA metabolic process|G protein-coupled receptor signaling pathway|adenylate cyclase-modulating G protein-coupled receptor signaling pathway|cell-cell signaling|multicellular organism development|cell proliferation|positive regulation of cell proliferation|adenylate…	path:ecb04020,path:ecb04022,path:ecb04080,path:ecb04261,path:ecb04270,path:ecb04970	Calcium signaling pathway|cGMP-PKG signaling pathway|Neuroactive ligand-receptor interaction|Adrenergic signaling in cardiomyocytes|Vascular smooth muscle contraction|Salivary secretion
ADRA2A	0.08166708942282037	0.20905785118615985	0.22444737007834376	0.12893983516637833	0.09360232008800226	0.35502759995233224	0.2840229560058008	0.16779735684525074	0.23491058434088705	0.2626418471088916	GeneID:100147119	ADRA2A	Alpha-2A adrenergic receptor			path:ecb04022,path:ecb04080	cGMP-PKG signaling pathway|Neuroactive ligand-receptor interaction
ADRA2B	0.04514125931832818	0.029959002605879883	0.0	0.03167606207017744	0.12782434480795965	1.155996130622428	1.067096726906521	1.0654304756533162	0.8247636997506899	0.828032672395155	GeneID:100051684	ADRA2B	Alpha-2B adrenergic receptor			path:ecb04022,path:ecb04080	cGMP-PKG signaling pathway|Neuroactive ligand-receptor interaction
ADRA2C	0.0	0.0037476208355045853	0.0	0.003962410623697965	0.0	0.0	0.0	0.0	0.0	0.0	GeneID:111772982	ADRA2C	Alpha-2C adrenergic receptor	GO:0004935,GO:0004938,GO:0005737,GO:0005768,GO:0005886,GO:0005887,GO:0007186,GO:0007188,GO:0007267,GO:0007565,GO:0010700,GO:0030168,GO:0031694,GO:0032148,GO:0032811,GO:0035624,GO:0042803,GO:0043410,GO:0043679,GO:0045666,GO:0045907,GO:0046982,GO:0050796,GO:0051379,GO:0051930,GO:0070473,GO:0071875,GO:0071880,GO:0098978,GO:0099061	adrenergic receptor activity|alpha2-adrenergic receptor activity|cytoplasm|endosome|plasma membrane|integral component of plasma membrane|G protein-coupled receptor signaling pathway|adenylate cyclase-modulating G protein-coupled receptor signaling pathway|cell-cell signaling|female pregnancy|negative regulation of norepinephrine secretion|platelet activation|alpha-2A adrenergic receptor binding|…	path:ecb04022,path:ecb04080	cGMP-PKG signaling pathway|Neuroactive ligand-receptor interaction
ADRB1	0.04891967027181874	0.034785674172359685	0.02906961147093048	0.07355873549811534	0.019789070053631046	0.20220724794054348	0.23670750550383596	0.16236690086233788	0.20325436045963144	0.2027756709874244	GeneID:100146832	Adrb1	Beta-1 adrenergic receptor	GO:0001996,GO:0001997,GO:0002024,GO:0002025,GO:0003061,GO:0003084,GO:0004935,GO:0004940,GO:0005088,GO:0005634,GO:0005737,GO:0005769,GO:0005886,GO:0005887,GO:0005980,GO:0006915,GO:0007186,GO:0007188,GO:0007189,GO:0007266,GO:0007613,GO:0008144,GO:0009409,GO:0010460,GO:0016020,GO:0019233,GO:0030165,GO:0031649,GO:0031694,GO:0033365,GO:0035240,GO:0035811,GO:0040015,GO:0042060,GO:0042596,GO:0043065,GO:…	positive regulation of heart rate by epinephrine-norepinephrine|positive regulation of the force of heart contraction by epinephrine-norepinephrine|diet induced thermogenesis|norepinephrine-epinephrine-mediated vasodilation involved in regulation of systemic arterial blood pressure|positive regulation of the force of heart contraction by norepinephrine|positive regulation of systemic arterial blo…	path:ecb04020,path:ecb04022,path:ecb04024,path:ecb04080,path:ecb04261,path:ecb04540,path:ecb04923,path:ecb04924,path:ecb04970,path:ecb05414	Calcium signaling pathway|cGMP-PKG signaling pathway|cAMP signaling pathway|Neuroactive ligand-receptor interaction|Adrenergic signaling in cardiomyocytes|Gap junction|Regulation of lipolysis in adipocytes|Renin secretion|Salivary secretion|Dilated cardiomyopathy (DCM)
ADRB2	3.185147050382757	3.3833197367323704	3.090296052850661	3.6636366274452232	3.8277481991053945	4.111636553543692	3.562527191460172	3.087943918307254	4.18739226800453	2.8583102975157817	GeneID:100060659,VGNC:VGNC:15133	ADRB2	Beta-2 adrenergic receptor	GO:0001540,GO:0002024,GO:0002025,GO:0002028,GO:0002032,GO:0004935,GO:0004941,GO:0005634,GO:0005769,GO:0005887,GO:0006898,GO:0007188,GO:0007190,GO:0008179,GO:0009409,GO:0010739,GO:0015459,GO:0016324,GO:0030501,GO:0031398,GO:0031649,GO:0040015,GO:0042803,GO:0043235,GO:0043410,GO:0044877,GO:0045453,GO:0045944,GO:0045986,GO:0050873,GO:0051379,GO:0051380,GO:0061885,GO:0071880,GO:0071902,GO:0120162,GO:…	amyloid-beta binding|diet induced thermogenesis|norepinephrine-epinephrine-mediated vasodilation involved in regulation of systemic arterial blood pressure|regulation of sodium ion transport|desensitization of G protein-coupled receptor signaling pathway by arrestin|adrenergic receptor activity|beta2-adrenergic receptor activity|nucleus|early endosome|integral component of plasma membrane|recepto…
ADRB3	0.010404900197486994	0.031074497383758393	0.010820109943397249	0.03833140489875195	0.024552548500346858	0.12457543270039985	0.1982380391363337	0.25900799046592005	0.1629472355130542	0.1353360944243532	GeneID:100147322,VGNC:VGNC:15134	ADRB3	Beta-3 adrenergic receptor	GO:0002024,GO:0002025,GO:0004935,GO:0004939,GO:0005622,GO:0005887,GO:0007188,GO:0007190,GO:0009409,GO:0015052,GO:0031649,GO:0031699,GO:0040015,GO:0042803,GO:0043235,GO:0043410,GO:0050873,GO:0051379,GO:0051380,GO:0071880,GO:0120162	diet induced thermogenesis|norepinephrine-epinephrine-mediated vasodilation involved in regulation of systemic arterial blood pressure|adrenergic receptor activity|beta-adrenergic receptor activity|intracellular|integral component of plasma membrane|adenylate cyclase-modulating G protein-coupled receptor signaling pathway|activation of adenylate cyclase activity|response to cold|beta3-adrenergic …
ADSL	36.60945952303943	37.851190141283396	34.50653826550781	40.67865246186425	39.057518751664745	27.98969108215321	26.99743586461967	26.95069148866701	27.029308992514054	26.36550399340908	GeneID:100070427,VGNC:VGNC:49422	ADSL	Adenylosuccinate lyase	GO:0004018,GO:0006189,GO:0044208,GO:0070626	N6-(1,2-dicarboxyethyl)AMP AMP-lyase (fumarate-forming) activity|'de novo' IMP biosynthetic process|'de novo' AMP biosynthetic process|(S)-2-(5-amino-1-(5-phospho-D-ribosyl)imidazole-4-carboxamido)succinate AMP-lyase (fumarate-forming) activity
ADSS	31.73073887339792	27.523083442775874	33.044495365318326	28.210435345945285	29.346102099206718	23.259471646290894	22.522297162247728	27.04753066491495	26.878678373127748	26.51868448754819	GeneID:100062135,VGNC:VGNC:15136	ADSS	Adenylosuccinate synthetase isozyme 2	GO:0000287,GO:0004019,GO:0005525,GO:0005737,GO:0005829,GO:0005886,GO:0044208,GO:0046040	magnesium ion binding|adenylosuccinate synthase activity|GTP binding|cytoplasm|cytosol|plasma membrane|'de novo' AMP biosynthetic process|IMP metabolic process
ADSSL1	0.3970069821799528	0.5114660876944701	0.3764217213622805	0.36871368441551056	0.3526857040750223	0.6524098271950444	0.3707806417046833	0.6071693093158266	0.5485921141036425	0.35048775579700864	GeneID:102148062,VGNC:VGNC:15137	ADSSL1	Adenylosuccinate synthetase isozyme 1	GO:0000287,GO:0002376,GO:0003924,GO:0004019,GO:0005525,GO:0005737,GO:0005829,GO:0006167,GO:0006531,GO:0006541,GO:0009168,GO:0014850,GO:0035690,GO:0042301,GO:0042594,GO:0042803,GO:0044208,GO:0046040,GO:0051015,GO:0071257	magnesium ion binding|immune system process|GTPase activity|adenylosuccinate synthase activity|GTP binding|cytoplasm|cytosol|AMP biosynthetic process|aspartate metabolic process|glutamine metabolic process|purine ribonucleoside monophosphate biosynthetic process|response to muscle activity|cellular response to drug|phosphate ion binding|response to starvation|protein homodimerization activity|'de…
ADTRP	0.0	0.0	0.0	0.0	0.00736296707021416	0.0	0.0	0.0	0.0	0.0	GeneID:100064059,VGNC:VGNC:15138	ADTRP	Androgen-dependent TFPI-regulating protein	GO:0001934,GO:0002042,GO:0002686,GO:0003332,GO:0005622,GO:0005901,GO:0009986,GO:0010628,GO:0012505,GO:0016020,GO:0016021,GO:0016787,GO:0030195,GO:0042758,GO:0043491,GO:0050709,GO:0071383,GO:0140052,GO:1903038,GO:2000402	positive regulation of protein phosphorylation|cell migration involved in sprouting angiogenesis|negative regulation of leukocyte migration|negative regulation of extracellular matrix constituent secretion|intracellular|caveola|cell surface|positive regulation of gene expression|endomembrane system|membrane|integral component of membrane|hydrolase activity|negative regulation of blood coagulation…
AEBP1	46.186138255518856	51.551207141744115	46.154923032183866	48.413296057630795	52.22380180762845	77.30382829972461	79.6291861368678	71.16497686546606	68.34802785964193	78.38738568121728	GeneID:100064946,VGNC:VGNC:15139	AEBP1	Adipocyte enhancer-binding protein 1	GO:0000122,GO:0000977,GO:0001227,GO:0001501,GO:0003700,GO:0003714,GO:0004180,GO:0004181,GO:0005201,GO:0005516,GO:0005518,GO:0005576,GO:0005615,GO:0005634,GO:0005737,GO:0006518,GO:0007517,GO:0008270,GO:0016485,GO:0062023,GO:0070062,GO:1904026	negative regulation of transcription by RNA polymerase II|RNA polymerase II regulatory region sequence-specific DNA binding|DNA-binding transcription repressor activity, RNA polymerase II-specific|skeletal system development|DNA-binding transcription factor activity|transcription corepressor activity|carboxypeptidase activity|metallocarboxypeptidase activity|extracellular matrix structural consti…
AEBP2	10.9663358688996	10.475158965978252	11.955340201733133	9.461789341135436	9.714684312361056	6.56568872231828	6.012572554094452	8.599238059127583	7.871554747842143	7.756213842805184	GeneID:100067927,VGNC:VGNC:15140	AEBP2	Zinc finger protein AEBP2	GO:0000978,GO:0000981,GO:0001078,GO:0003714,GO:0005634,GO:0005654,GO:0006325,GO:0035098,GO:0045814,GO:0046872	RNA polymerase II proximal promoter sequence-specific DNA binding|DNA-binding transcription factor activity, RNA polymerase II-specific|proximal promoter DNA-binding transcription repressor activity, RNA polymerase II-specific|transcription corepressor activity|nucleus|nucleoplasm|chromatin organization|ESC/E(Z) complex|negative regulation of gene expression, epigenetic|metal ion binding
AEN	21.644273390812444	20.863417543455387	20.359118869496264	22.473155100639715	21.89105224290926	8.888457123173525	7.665204179938237	6.25072616991087	6.627296850080934	6.727244939770542	GeneID:100069794	AEN	Apoptosis-enhancing nuclease	GO:0003676,GO:0004527,GO:0005634,GO:0005654,GO:0005730,GO:0010212,GO:0031965,GO:0042771	nucleic acid binding|exonuclease activity|nucleus|nucleoplasm|nucleolus|response to ionizing radiation|nuclear membrane|intrinsic apoptotic signaling pathway in response to DNA damage by p53 class mediator
AES	81.51882990249467	82.70304628002656	73.15654538394959	83.94963607419194	82.75189725796258	88.46613249585627	87.29820891089523	74.3425800433141	74.53848619162099	74.81880348071607	GeneID:111774437	AES	Amino-terminal enhancer of split	GO:0000122,GO:0001501,GO:0003714,GO:0005634,GO:0005667,GO:0007275,GO:0009887,GO:0010629,GO:0016055,GO:0031668,GO:0032091,GO:0040008,GO:0042802,GO:0045892,GO:0060761,GO:0070491,GO:0070555,GO:0090090,GO:2000210	negative regulation of transcription by RNA polymerase II|skeletal system development|transcription corepressor activity|nucleus|transcription factor complex|multicellular organism development|animal organ morphogenesis|negative regulation of gene expression|Wnt signaling pathway|cellular response to extracellular stimulus|negative regulation of protein binding|regulation of growth|identical prot…
AFAP1	27.525102075063977	28.858646365494064	27.39031764924207	28.557815781717142	27.850353406691433	27.580675385141443	27.736471483707586	26.534751607100826	27.62914989702572	28.20052497122766	GeneID:100056653,VGNC:VGNC:15141	AFAP1	Actin filament-associated protein 1	GO:0003779,GO:0005829,GO:0005925,GO:0009966,GO:0015629,GO:0051493	actin binding|cytosol|focal adhesion|regulation of signal transduction|actin cytoskeleton|regulation of cytoskeleton organization
AFAP1L1	0.05934300382297076	0.029538230097370336	0.0925666484371086	0.03123117355795585	0.05290108652164622	0.08552313413476886	0.045364584985880106	0.069301613628784	0.051630472376046385	0.09236074343774353	GeneID:100071710,VGNC:VGNC:15142	AFAP1L1	Actin filament-associated protein 1-like 1	GO:0002102,GO:0005737,GO:0030054,GO:0071437	podosome|cytoplasm|cell junction|invadopodium
AFAP1L2	0.20539272989839327	0.3617549564659996	0.12048608580047585	0.3492285843237062	0.20380881644380236	0.2679809211897447	0.13378526128380264	0.1922769061530594	0.19440858636980546	0.22657984944631065	GeneID:100068108,VGNC:VGNC:50992	AFAP1L2	Actin filament-associated protein 1-like 2	GO:0005737,GO:0005829,GO:0005886,GO:0006954,GO:0007346,GO:0017124,GO:0030296,GO:0032675,GO:0032757,GO:0035591,GO:0042169,GO:0045742,GO:0045893	cytoplasm|cytosol|plasma membrane|inflammatory response|regulation of mitotic cell cycle|SH3 domain binding|protein tyrosine kinase activator activity|regulation of interleukin-6 production|positive regulation of interleukin-8 production|signaling adaptor activity|SH2 domain binding|positive regulation of epidermal growth factor receptor signaling pathway|positive regulation of transcription, DNA…
AFDN	1.342462571636314	1.1995691987394193	1.3476772315305263	1.3215222538988558	1.1678960217614742	1.5572726154498058	1.602848569150982	1.6283891934894756	1.6600119295391311	1.4726442781814844	GeneID:100054846,VGNC:VGNC:15143	AFDN	Afadin
AFF1	8.940275356348375	8.513843208016986	9.451440603062169	8.403766126222648	8.731953069746375	8.023246222166213	7.853678398544577	9.194584776689648	9.362956005458916	8.721235529811626	GeneID:100062821,VGNC:VGNC:15144	AFF1	AF4/FMR2 family member 1
AFF2	0.5620503019230273	0.3843699043432549	0.6225972363980027	0.4938526084088104	0.5235906188177717	0.28770181132034034	0.2845224920223643	0.37850194061821213	0.2159511310386569	0.29829058662909563	GeneID:100055437,VGNC:VGNC:15145	AFF2	AF4/FMR2 family member 2	GO:0002151,GO:0005634,GO:0006355,GO:0006397,GO:0007420,GO:0007611,GO:0008380,GO:0010468,GO:0010629,GO:0016607,GO:0035063,GO:0043484	G-quadruplex RNA binding|nucleus|regulation of transcription, DNA-templated|mRNA processing|brain development|learning or memory|RNA splicing|regulation of gene expression|negative regulation of gene expression|nuclear speck|nuclear speck organization|regulation of RNA splicing
AFF3	7.7566947409249565	7.799989565330768	7.981793645033978	7.306958783875147	7.990719923770393	7.587873354670749	6.560131816475828	7.371931453820505	8.050074396009853	6.91056494120695	GeneID:100059904	AFF3	AF4/FMR2 family member 3
AFF4	20.702619821095016	20.111233690278816	21.95011623954229	18.213743869463283	19.182453232232163	20.59848732350009	20.65107883747253	24.390002923563603	25.422141758029365	23.50269458161175	GeneID:100063038,VGNC:VGNC:15146	AFF4	AF4/FMR2 family member 4
AFG1L	2.0800031400988748	1.7989996294646826	2.2197613681575707	1.946787207169563	2.0319680440021344	1.5670500731966002	1.4056932347024875	1.730941147267255	1.7433477925262904	1.3651637786690394	GeneID:100066538,VGNC:VGNC:15147	AFG1L	AFG1-like ATPase	GO:0005524,GO:0005737,GO:0005739,GO:0006123,GO:0007005,GO:0016887,GO:0031966,GO:0035694	ATP binding|cytoplasm|mitochondrion|mitochondrial electron transport, cytochrome c to oxygen|mitochondrion organization|ATPase activity|mitochondrial membrane|mitochondrial protein catabolic process
AFG3L2	16.891346897472154	17.31724546870382	18.535067390480066	17.759339664980292	17.1625748361632	15.14319471111374	14.957992460791413	15.836839654592195	16.287275962933812	16.04307530089425	GeneID:100058377,VGNC:VGNC:15148	AFG3L2	AFG3-like protein 2	GO:0004222,GO:0005524,GO:0005739,GO:0005743,GO:0005745,GO:0006508,GO:0006851,GO:0007409,GO:0007528,GO:0008053,GO:0008237,GO:0008270,GO:0016485,GO:0016540,GO:0021675,GO:0034982,GO:0036444,GO:0040014,GO:0042407,GO:0042552,GO:0048747,GO:0051082,GO:0051560,GO:0060013	metalloendopeptidase activity|ATP binding|mitochondrion|mitochondrial inner membrane|m-AAA complex|proteolysis|mitochondrial calcium ion transmembrane transport|axonogenesis|neuromuscular junction development|mitochondrial fusion|metallopeptidase activity|zinc ion binding|protein processing|protein autoprocessing|nerve development|mitochondrial protein processing|calcium import into the mitochond…
AFM	0.0	0.0	0.0	0.0	0.0	0.0	0.0	0.0	0.0	0.0	GeneID:100055671,VGNC:VGNC:15149	AFM	Afamin	GO:0005615,GO:0008431,GO:0050821,GO:0051180,GO:0071693	extracellular space|vitamin E binding|protein stabilization|vitamin transport|protein transport within extracellular region
AFMID	0.4339719617533209	0.3579617018272729	0.35458476805150607	0.4633090183415705	0.5090981677455562	0.14845270398465998	0.07874472064697106	0.16461431473741056	0.15256937052867314	0.11165251357324568	GeneID:100057858,VGNC:VGNC:15150	AFMID	Kynurenine formamidase	GO:0004061,GO:0005634,GO:0005737,GO:0005829,GO:0019441,GO:0034354	arylformamidase activity|nucleus|cytoplasm|cytosol|tryptophan catabolic process to kynurenine|'de novo' NAD biosynthetic process from tryptophan
AFP	0.0	0.0	0.0	0.0	0.0	0.0	0.010773094627660023	0.0	0.0	0.0	GeneID:100034185	AFP	Alpha-fetoprotein	GO:0005615,GO:0046872	extracellular space|metal ion binding	path:ecb04390	Hippo signaling pathway
AFTPH	13.291557169502886	12.476725368661388	15.226547512168784	11.105640946963069	11.81585868307014	7.880665024601918	7.806132516711274	9.420806240782818	9.52525012169948	8.1721212717333	GeneID:100063526,VGNC:VGNC:15151	AFTPH	Aftiphilin	GO:0005634,GO:0005794,GO:0005829,GO:0015031,GO:0030121,GO:0030276,GO:0043231,GO:0046907	nucleus|Golgi apparatus|cytosol|protein transport|AP-1 adaptor complex|clathrin binding|intracellular membrane-bounded organelle|intracellular transport
AGA	20.495134151035945	20.652075345776048	22.5370023801118	19.5437445572886	19.664438603837688	28.404938785302658	25.648963371664557	25.19784097046215	26.00385754125947	25.246207153689088	GeneID:100060636,VGNC:VGNC:15152	AGA	N(4)-(beta-N-acetylglucosaminyl)-L-asparaginase	GO:0003948,GO:0005576,GO:0005615,GO:0005737,GO:0005764,GO:0005783,GO:0006517,GO:0008233,GO:0016787,GO:0035578,GO:0043312,GO:0043621,GO:0051604	N4-(beta-N-acetylglucosaminyl)-L-asparaginase activity|extracellular region|extracellular space|cytoplasm|lysosome|endoplasmic reticulum|protein deglycosylation|peptidase activity|hydrolase activity|azurophil granule lumen|neutrophil degranulation|protein self-association|protein maturation
AGAP1	13.879741762120073	14.015671950036793	13.862745667384296	14.001557648329387	13.783318960356882	10.508499109216498	10.280136006751944	10.495237905195888	10.381313669304422	10.253363358492509	GeneID:100065931,VGNC:VGNC:15153	AGAP1	Arf-GAP with GTPase, ANK repeat and PH domain-containing protein 1	GO:0003924,GO:0005096,GO:0005525,GO:0005543,GO:0005634,GO:0005737,GO:0015031,GO:0046872	GTPase activity|GTPase activator activity|GTP binding|phospholipid binding|nucleus|cytoplasm|protein transport|metal ion binding
AGAP2	0.015327815664059196	0.03433268162436888	0.011954606545671369	0.02420027503309265	0.03255228184008674	0.011469771648814795	0.020279948655427173	0.016957936092196556	0.004286485113309822	0.019170023707927183	GeneID:100050853	Agap2	Arf-GAP with GTPase, ANK repeat and PH domain-containing protein 2	GO:0003924,GO:0005096,GO:0005525,GO:0005634,GO:0005730,GO:0005739,GO:0005829,GO:0014068,GO:0019901,GO:0030295,GO:0033601,GO:0043524,GO:0045944,GO:0046427,GO:0046872,GO:0060749,GO:2001240	GTPase activity|GTPase activator activity|GTP binding|nucleus|nucleolus|mitochondrion|cytosol|positive regulation of phosphatidylinositol 3-kinase signaling|protein kinase binding|protein kinase activator activity|positive regulation of mammary gland epithelial cell proliferation|negative regulation of neuron apoptotic process|positive regulation of transcription by RNA polymerase II|positive reg…	path:ecb04068,path:ecb04144	FoxO signaling pathway|Endocytosis
AGAP3	6.213677870255714	5.6209211896462525	5.389493725155988	6.108162100510566	5.8867620402069605	7.322587301208824	6.782033865810286	6.244214855428486	6.2386192679786285	5.7139199514078935	GeneID:100064153,VGNC:VGNC:50863	AGAP3	Arf-GAP with GTPase, ANK repeat and PH domain-containing protein 3	GO:0000060,GO:0003924,GO:0005096,GO:0005525,GO:0005634,GO:0005737,GO:0007165,GO:0016020,GO:0031593,GO:0034614,GO:0043161,GO:0046872,GO:0071944	protein import into nucleus, translocation|GTPase activity|GTPase activator activity|GTP binding|nucleus|cytoplasm|signal transduction|membrane|polyubiquitin modification-dependent protein binding|cellular response to reactive oxygen species|proteasome-mediated ubiquitin-dependent protein catabolic process|metal ion binding|cell periphery
AGBL1	0.0	0.0	0.0	0.0	0.0	0.0	0.0	0.0	0.0	0.0	GeneID:100070057,VGNC:VGNC:15154	AGBL1	Cytosolic carboxypeptidase 4	GO:0004181,GO:0005829,GO:0008270,GO:0015631,GO:0035609,GO:0035610	metallocarboxypeptidase activity|cytosol|zinc ion binding|tubulin binding|C-terminal protein deglutamylation|protein side chain deglutamylation
AGBL2	4.540389691741328	4.758534549411644	4.830190294157711	4.973061204626712	4.413183618653911	3.610582100525901	3.3296242114305654	3.4394732240361803	3.951823846611089	3.3195163996544683	GeneID:100051805,VGNC:VGNC:15155	AGBL2	Cytosolic carboxypeptidase 2	GO:0004181,GO:0005814,GO:0005829,GO:0008270,GO:0035610,GO:0036064	metallocarboxypeptidase activity|centriole|cytosol|zinc ion binding|protein side chain deglutamylation|ciliary basal body
AGBL3	0.1715111814182266	0.10631032553819596	0.1918161541848388	0.19074509095985212	0.16188666955747846	0.14529220743102406	0.0959071906162442	0.12172736227516545	0.1484162546874061	0.16188959677720136	GeneID:100068082	AGBL3	Cytosolic carboxypeptidase 3	GO:0004181,GO:0005829,GO:0008270,GO:0035610	metallocarboxypeptidase activity|cytosol|zinc ion binding|protein side chain deglutamylation
AGBL4	0.0	0.0	0.006729331136819839	0.0	0.0	0.0	0.0	0.0	0.0	0.0	GeneID:100063327	AGBL4	Cytosolic carboxypeptidase 6	GO:0004181,GO:0005794,GO:0005814,GO:0005829,GO:0008270,GO:0015631,GO:0035608,GO:0035609,GO:0035610,GO:0036064,GO:0051607	metallocarboxypeptidase activity|Golgi apparatus|centriole|cytosol|zinc ion binding|tubulin binding|protein deglutamylation|C-terminal protein deglutamylation|protein side chain deglutamylation|ciliary basal body|defense response to virus
AGBL5	4.765687537677506	4.140790286385016	4.512706765469447	4.826665413574699	4.3736196529557665	4.970457832772966	3.8499426081012458	3.990912990207356	3.8874486733051534	3.7353200140463234	GeneID:100055532,VGNC:VGNC:15156	AGBL5	Cytosolic carboxypeptidase-like protein 5	GO:0004181,GO:0005634,GO:0005829,GO:0008270,GO:0015631,GO:0030496,GO:0035608,GO:0035611,GO:0045171,GO:0051607,GO:0072686	metallocarboxypeptidase activity|nucleus|cytosol|zinc ion binding|tubulin binding|midbody|protein deglutamylation|protein branching point deglutamylation|intercellular bridge|defense response to virus|mitotic spindle
AGER	4.492233537146295	5.203140318495707	4.240906903292103	4.6625801862921605	4.358134327448257	4.6223456054678405	4.4158296112217466	4.339012723658722	4.238549524747134	4.174150525506087	GeneID:100051699,VGNC:VGNC:15157	AGER	Advanced glycosylation end product-specific receptor
AGFG1	34.99705871921269	34.920273729646446	35.059619086878726	33.80111696988544	33.02419663817147	30.812463894263814	31.93879403011391	34.48231353801633	34.311870621927184	32.71974944500174	GeneID:100629966	AGFG1	Arf-GAP domain and FG repeat-containing protein 1	GO:0001675,GO:0003677,GO:0003723,GO:0005096,GO:0005643,GO:0005829,GO:0006406,GO:0007275,GO:0007289,GO:0031410,GO:0042995,GO:0043025,GO:0043231,GO:0045109,GO:0046872,GO:0061024	acrosome assembly|DNA binding|RNA binding|GTPase activator activity|nuclear pore|cytosol|mRNA export from nucleus|multicellular organism development|spermatid nucleus differentiation|cytoplasmic vesicle|cell projection|neuronal cell body|intracellular membrane-bounded organelle|intermediate filament organization|metal ion binding|membrane organization
AGFG2	8.436305161283787	7.4265117190825585	7.0834658504482135	8.68364876114876	7.266492431653742	6.811057819361991	6.499944298222487	5.441799230746963	5.735553491527708	5.890678402673937	GeneID:100068998,VGNC:VGNC:15158	AGFG2	Arf-GAP domain and FG repeat-containing protein 2	GO:0005096,GO:0016020,GO:0046872	GTPase activator activity|membrane|metal ion binding
AGGF1	7.307492296257956	6.789692128061926	8.08761285187207	6.69047803183231	6.749623493099674	5.366918233791507	5.438862909313986	6.868742223965324	6.399940743905562	6.3626615918214275	GeneID:100073274,VGNC:VGNC:15159	AGGF1	Angiogenic factor with G patch and FHA domains 1	GO:0001525,GO:0001570,GO:0001938,GO:0003676,GO:0005576,GO:0005737,GO:0007155,GO:0045766,GO:0048471	angiogenesis|vasculogenesis|positive regulation of endothelial cell proliferation|nucleic acid binding|extracellular region|cytoplasm|cell adhesion|positive regulation of angiogenesis|perinuclear region of cytoplasm
AGK	6.508378400207581	7.001753043673206	6.569582327311611	6.26653341219004	5.687063380433522	4.9758532256242765	4.3884324560672265	4.7783651696791765	4.717897492474538	4.482500530522322	GeneID:100064603,VGNC:VGNC:15160	AGK	Acylglycerol kinase, mitochondrial	GO:0001729,GO:0003951,GO:0004143,GO:0005524,GO:0005743,GO:0005758,GO:0031305,GO:0042721,GO:0045039,GO:0046486,GO:0046513,GO:0047620	ceramide kinase activity|NAD+ kinase activity|diacylglycerol kinase activity|ATP binding|mitochondrial inner membrane|mitochondrial intermembrane space|integral component of mitochondrial inner membrane|TIM22 mitochondrial import inner membrane insertion complex|protein import into mitochondrial inner membrane|glycerolipid metabolic process|ceramide biosynthetic process|acylglycerol kinase activi…
AGL	5.787182253092444	5.641956684294412	7.022466144529201	5.345718652512646	5.392675450043329	3.422223149159358	3.1989782234393127	4.150023546294771	4.007895490263143	3.7174053318760794	GeneID:100050695,VGNC:VGNC:15161	AGL	Glycogen debranching enzyme	GO:0004134,GO:0004135,GO:0005737,GO:0005978,GO:0005980,GO:0102500	4-alpha-glucanotransferase activity|amylo-alpha-1,6-glucosidase activity|cytoplasm|glycogen biosynthetic process|glycogen catabolic process|beta-maltose 4-alpha-glucanotransferase activity
AGMAT	0.3750874790335897	0.2961470046636017	0.282453927955661	0.3675759658678808	0.2105922179495116	0.21292749887094475	0.18824083323740332	0.2897692669154619	0.20255531668940116	0.2297022740015356	GeneID:100054283,VGNC:VGNC:15162	AGMAT	Agmatinase, mitochondrial	GO:0005739,GO:0008295,GO:0008783,GO:0033388,GO:0046872,GO:0097055	mitochondrion|spermidine biosynthetic process|agmatinase activity|putrescine biosynthetic process from arginine|metal ion binding|agmatine biosynthetic process
AGMO	0.0	0.0	0.0030549806233663977	0.0	0.0013864472785435086	0.001465540919632108	0.001554752553716508	0.003250180127804245	0.0016431066443067042	0.0029393213780873834	GeneID:100052771,VGNC:VGNC:15163	AGMO	Alkylglycerol monooxygenase	GO:0005506,GO:0005783,GO:0005789,GO:0006643,GO:0016021,GO:0019432,GO:0046485,GO:0050479	iron ion binding|endoplasmic reticulum|endoplasmic reticulum membrane|membrane lipid metabolic process|integral component of membrane|triglyceride biosynthetic process|ether lipid metabolic process|glyceryl-ether monooxygenase activity
AGO1	12.981501154434175	12.800855125346837	14.003336240600698	12.91015477660002	13.01814937736969	11.26848646047315	10.738726336134711	10.884649620921767	11.499676320553654	11.103905924331	GeneID:100055148,VGNC:VGNC:50644	AGO1	Protein argonaute-1	GO:0000932,GO:0000956,GO:0000978,GO:0000993,GO:0001047,GO:0003723,GO:0003725,GO:0003727,GO:0005634,GO:0005654,GO:0005737,GO:0005829,GO:0005844,GO:0007223,GO:0010501,GO:0010586,GO:0010628,GO:0010629,GO:0016442,GO:0016525,GO:0031054,GO:0035068,GO:0035194,GO:0035196,GO:0035198,GO:0035278,GO:0035280,GO:0045652,GO:0045944,GO:0060964,GO:0070578,GO:0090502,GO:1901224,GO:1990904	P-body|nuclear-transcribed mRNA catabolic process|RNA polymerase II proximal promoter sequence-specific DNA binding|RNA polymerase II complex binding|core promoter binding|RNA binding|double-stranded RNA binding|single-stranded RNA binding|nucleus|nucleoplasm|cytoplasm|cytosol|polysome|Wnt signaling pathway, calcium modulating pathway|RNA secondary structure unwinding|miRNA metabolic process|posi…
AGO2	14.40383786773803	14.509347741302907	16.20717070492277	14.765646339559904	14.505626891140349	13.315474113139448	13.713651087774476	15.295350231738226	15.46178700361632	15.024296801353126	GeneID:100069541,VGNC:VGNC:15164	AGO2	Protein argonaute-2	GO:0000340,GO:0000932,GO:0000993,GO:0001047,GO:0003723,GO:0003725,GO:0003727,GO:0003743,GO:0004521,GO:0005634,GO:0005654,GO:0005737,GO:0005829,GO:0005844,GO:0005845,GO:0006412,GO:0007223,GO:0008022,GO:0009791,GO:0010501,GO:0010586,GO:0010628,GO:0010629,GO:0016020,GO:0016442,GO:0030054,GO:0030422,GO:0030425,GO:0031047,GO:0031054,GO:0035068,GO:0035087,GO:0035194,GO:0035196,GO:0035197,GO:0035198,GO:…	RNA 7-methylguanosine cap binding|P-body|RNA polymerase II complex binding|core promoter binding|RNA binding|double-stranded RNA binding|single-stranded RNA binding|translation initiation factor activity|endoribonuclease activity|nucleus|nucleoplasm|cytoplasm|cytosol|polysome|mRNA cap binding complex|translation|Wnt signaling pathway, calcium modulating pathway|protein C-terminus binding|post-emb…
AGO3	3.3535305930068744	3.0626651193995897	3.804267067266293	2.9227284954129917	2.8170730068191965	2.6523606665741557	2.4339320450298185	3.293603411123027	3.2498232617004827	3.0113509712817947	GeneID:100069387	AGO3	Protein argonaute-3	GO:0000794,GO:0000932,GO:0003723,GO:0003725,GO:0003727,GO:0004521,GO:0005654,GO:0005737,GO:0005829,GO:0006402,GO:0007223,GO:0010501,GO:0010628,GO:0010629,GO:0016020,GO:0016442,GO:0031054,GO:0035068,GO:0035194,GO:0035196,GO:0035198,GO:0035278,GO:0035280,GO:0036464,GO:0045652,GO:0046872,GO:0070578,GO:0072091,GO:0090624,GO:1901224	condensed nuclear chromosome|P-body|RNA binding|double-stranded RNA binding|single-stranded RNA binding|endoribonuclease activity|nucleoplasm|cytoplasm|cytosol|mRNA catabolic process|Wnt signaling pathway, calcium modulating pathway|RNA secondary structure unwinding|positive regulation of gene expression|negative regulation of gene expression|membrane|RISC complex|pre-miRNA processing|micro-ribon…
AGO4	3.358994569140138	2.7407048533680087	3.615825381940976	3.0940228585929974	2.9534643179947047	4.1760380092138645	4.127659867332149	4.720052947223156	4.9461758207330915	4.424058651346409	GeneID:100055196,VGNC:VGNC:50645	AGO4	Protein argonaute-4	GO:0000932,GO:0003725,GO:0003727,GO:0005654,GO:0005737,GO:0005829,GO:0006402,GO:0007130,GO:0007140,GO:0007223,GO:0008584,GO:0010501,GO:0010586,GO:0010628,GO:0010629,GO:0016020,GO:0016442,GO:0016604,GO:0022604,GO:0031054,GO:0035068,GO:0035194,GO:0035196,GO:0035198,GO:0035278,GO:0035280,GO:0043066,GO:0045652,GO:0070578	P-body|double-stranded RNA binding|single-stranded RNA binding|nucleoplasm|cytoplasm|cytosol|mRNA catabolic process|synaptonemal complex assembly|male meiotic nuclear division|Wnt signaling pathway, calcium modulating pathway|male gonad development|RNA secondary structure unwinding|miRNA metabolic process|positive regulation of gene expression|negative regulation of gene expression|membrane|RISC …
AGPAT1	10.404790650046161	10.420155400691897	10.15401705251447	10.86417098293341	10.774745971284432	8.431075609671279	8.53493895824259	8.08830718993911	8.052377954830261	8.126071746364785	GeneID:100059501,VGNC:VGNC:15165	AGPAT1	1-acyl-sn-glycerol-3-phosphate acyltransferase alpha	GO:0001819,GO:0001961,GO:0003841,GO:0005783,GO:0005789,GO:0006644,GO:0006654,GO:0016020,GO:0016021,GO:0016024,GO:0031325	positive regulation of cytokine production|positive regulation of cytokine-mediated signaling pathway|1-acylglycerol-3-phosphate O-acyltransferase activity|endoplasmic reticulum|endoplasmic reticulum membrane|phospholipid metabolic process|phosphatidic acid biosynthetic process|membrane|integral component of membrane|CDP-diacylglycerol biosynthetic process|positive regulation of cellular metaboli…
AGPAT2	5.571936108525642	5.410595870621908	4.8194434320190345	6.463500465419706	5.458099523299876	11.360289247298589	10.279167575305504	10.639322140469288	8.895665618739582	9.537430872042377	GeneID:100068797	AGPAT2	1-acyl-sn-glycerol-3-phosphate acyltransferase beta	GO:0001819,GO:0001961,GO:0003841,GO:0005783,GO:0005789,GO:0005886,GO:0006644,GO:0006654,GO:0008544,GO:0016021,GO:0016024,GO:0035579,GO:0042493,GO:0043312	positive regulation of cytokine production|positive regulation of cytokine-mediated signaling pathway|1-acylglycerol-3-phosphate O-acyltransferase activity|endoplasmic reticulum|endoplasmic reticulum membrane|plasma membrane|phospholipid metabolic process|phosphatidic acid biosynthetic process|epidermis development|integral component of membrane|CDP-diacylglycerol biosynthetic process|specific gr…	path:ecb00561,path:ecb00564,path:ecb04072,path:ecb04975	Glycerolipid metabolism|Glycerophospholipid metabolism|Phospholipase D signaling pathway|Fat digestion and absorption
AGPAT3	9.143117153346825	9.420742617163516	8.975831210721374	9.154022875586897	9.41979440282454	8.882813792821006	8.961472005022456	7.960919017196035	8.434409810440673	8.451596934713606	GeneID:100057170,VGNC:VGNC:15166	AGPAT3	1-acyl-sn-glycerol-3-phosphate acyltransferase gamma	GO:0000139,GO:0003841,GO:0005635,GO:0005783,GO:0005789,GO:0005886,GO:0006654,GO:0008654,GO:0016020,GO:0016021,GO:0016024,GO:0016746	Golgi membrane|1-acylglycerol-3-phosphate O-acyltransferase activity|nuclear envelope|endoplasmic reticulum|endoplasmic reticulum membrane|plasma membrane|phosphatidic acid biosynthetic process|phospholipid biosynthetic process|membrane|integral component of membrane|CDP-diacylglycerol biosynthetic process|transferase activity, transferring acyl groups
AGPAT4	0.0758552695647475	0.05227931065528897	0.02427147389575701	0.055275628200586624	0.027537915193002672	0.09314844854188986	0.04940932945140439	0.09683366916282693	0.045690034503234236	0.08173401017288953	GeneID:100050454,VGNC:VGNC:15167	AGPAT4	1-acyl-sn-glycerol-3-phosphate acyltransferase delta	GO:0003841,GO:0016021,GO:0016024,GO:0016746	1-acylglycerol-3-phosphate O-acyltransferase activity|integral component of membrane|CDP-diacylglycerol biosynthetic process|transferase activity, transferring acyl groups
AGPAT5	5.733656929060889	6.086057957573066	6.617726146268718	5.230685497724209	5.091326719129629	2.5013884941340403	2.8334035835970712	3.456009664951442	2.8044580670840085	2.946611163711432	GeneID:100063996	AGPAT5	1-acyl-sn-glycerol-3-phosphate acyltransferase epsilon	GO:0002244,GO:0003841,GO:0005635,GO:0005739,GO:0005741,GO:0005789,GO:0006639,GO:0006654,GO:0008654,GO:0016021,GO:0016024,GO:0016746	hematopoietic progenitor cell differentiation|1-acylglycerol-3-phosphate O-acyltransferase activity|nuclear envelope|mitochondrion|mitochondrial outer membrane|endoplasmic reticulum membrane|acylglycerol metabolic process|phosphatidic acid biosynthetic process|phospholipid biosynthetic process|integral component of membrane|CDP-diacylglycerol biosynthetic process|transferase activity, transferrin…	path:ecb00561,path:ecb00564,path:ecb04072	Glycerolipid metabolism|Glycerophospholipid metabolism|Phospholipase D signaling pathway
AGPS	5.0638176298977715	4.688998159617257	5.850989272026997	4.108890596496168	4.2637572672636805	3.0527806172272904	3.0202467754928377	4.265498284521123	3.998095136523926	3.7449414015930627	GeneID:100053590,VGNC:VGNC:15168	AGPS	Alkyldihydroxyacetonephosphate synthase, peroxisomal	GO:0005730,GO:0005739,GO:0005777,GO:0005778,GO:0005782,GO:0005829,GO:0006625,GO:0008609,GO:0008610,GO:0008611,GO:0016020,GO:0016491,GO:0071949	nucleolus|mitochondrion|peroxisome|peroxisomal membrane|peroxisomal matrix|cytosol|protein targeting to peroxisome|alkylglycerone-phosphate synthase activity|lipid biosynthetic process|ether lipid biosynthetic process|membrane|oxidoreductase activity|FAD binding
AGR2	0.0	0.0	0.0	0.0	0.0	0.0	0.0	0.0	0.0	0.0	GeneID:100053075,VGNC:VGNC:15169	AGR2	Anterior gradient protein 2 homolog	GO:0002162,GO:0005154,GO:0005615,GO:0005783,GO:0010628,GO:0010811,GO:0042803,GO:0045742,GO:0048546,GO:0048639,GO:0060480,GO:0060548,GO:0070254,GO:1903078,GO:1903896,GO:1903899	dystroglycan binding|epidermal growth factor receptor binding|extracellular space|endoplasmic reticulum|positive regulation of gene expression|positive regulation of cell-substrate adhesion|protein homodimerization activity|positive regulation of epidermal growth factor receptor signaling pathway|digestive tract morphogenesis|positive regulation of developmental growth|lung goblet cell differenti…
AGR3	0.0	0.0	0.0	0.0	0.0	0.0	0.0	0.0	0.0	0.0	GeneID:100066130,VGNC:VGNC:15170	AGR3	Anterior gradient protein 3	GO:0002162,GO:0005783,GO:0043231,GO:0060548	dystroglycan binding|endoplasmic reticulum|intracellular membrane-bounded organelle|negative regulation of cell death
AGRN	5.78903115770245	5.747383049335888	5.0421270755414715	5.803827384759124	6.44822006219093	7.793535031427295	8.007323443500647	7.23064248655028	6.724768610616858	7.545493448474834	GeneID:100066334	AGRN	Agrin			path:ecb04512	ECM-receptor interaction
AGRP	0.17112582657659262	0.2285279537326186	0.1996564241618053	0.18890738297186188	0.17728127480478048	0.17906610916607965	0.15904161319045831	0.18008976634387155	0.2194373764976652	0.1628653426500751	GeneID:100066082,VGNC:VGNC:15171	AGRP	Agouti-related protein
AGT	0.02423513037149183	0.04825255286964724	0.012601119190717505	0.0	0.011437576575736805	0.024180128235062853	0.038478061873660055	0.0	0.0	0.02424810078454034	GeneID:100065526,VGNC:VGNC:50569	AGT	Angiotensinogen	GO:0003081,GO:0005615,GO:0042310	regulation of systemic arterial blood pressure by renin-angiotensin|extracellular space|vasoconstriction
AGTPBP1	0.4702570679374472	0.4540653274106008	0.55888317236985	0.4912543349805965	0.4605549211276632	0.3421910641907264	0.4565833714841431	0.567210704547046	0.4706647727101974	0.3148517166338297	GeneID:100061665,VGNC:VGNC:15172	AGTPBP1	Cytosolic carboxypeptidase 1	GO:0001754,GO:0004181,GO:0005634,GO:0005730,GO:0005737,GO:0005739,GO:0005829,GO:0007005,GO:0008270,GO:0015631,GO:0021702,GO:0021772,GO:0035609,GO:0035610,GO:0043231,GO:0050905	eye photoreceptor cell differentiation|metallocarboxypeptidase activity|nucleus|nucleolus|cytoplasm|mitochondrion|cytosol|mitochondrion organization|zinc ion binding|tubulin binding|cerebellar Purkinje cell differentiation|olfactory bulb development|C-terminal protein deglutamylation|protein side chain deglutamylation|intracellular membrane-bounded organelle|neuromuscular process
AGTR1	1.744915781696679	1.8212539626819235	1.6786558293173266	1.6424547940373908	1.8791741409548408	5.276552833570528	5.776749446339345	5.672404236707872	6.25120968216192	5.760534728951554	GeneID:100059005,VGNC:VGNC:15173	AGTR1	Type-1 angiotensin II receptor	GO:0004945,GO:0005886,GO:0016021,GO:0019229	angiotensin type II receptor activity|plasma membrane|integral component of membrane|regulation of vasoconstriction
AGTR2	0.0	0.0	0.0	0.0	0.0	0.0	0.0	0.0	0.0	0.0	GeneID:100053878,VGNC:VGNC:15174	AGTR2	Type-2 angiotensin II receptor	GO:0001974,GO:0001991,GO:0002018,GO:0002033,GO:0002035,GO:0004945,GO:0005576,GO:0005886,GO:0005887,GO:0006883,GO:0006954,GO:0007166,GO:0007186,GO:0007199,GO:0007263,GO:0007420,GO:0008134,GO:0008217,GO:0008284,GO:0010459,GO:0010700,GO:0017046,GO:0021695,GO:0030308,GO:0032304,GO:0032516,GO:0035556,GO:0035566,GO:0035640,GO:0035815,GO:0035932,GO:0042306,GO:0042311,GO:0042416,GO:0043537,GO:0045429,GO:…	blood vessel remodeling|regulation of systemic arterial blood pressure by circulatory renin-angiotensin|renin-angiotensin regulation of aldosterone production|angiotensin-mediated vasodilation involved in regulation of systemic arterial blood pressure|brain renin-angiotensin system|angiotensin type II receptor activity|extracellular region|plasma membrane|integral component of plasma membrane|cel…
AGTRAP	9.829750911941224	10.476149910407825	9.201567665389794	10.132752170088867	9.90094664204432	7.190998844601251	7.80781364246904	6.139499234960652	5.5830232793784935	5.84006718957149	GeneID:100051052,VGNC:VGNC:15175	AGTRAP	Type-1 angiotensin II receptor-associated protein
AGXT	0.0	0.0	0.0	0.0	0.0	0.0	0.0	0.0	0.0	0.0	GeneID:100067459,VGNC:VGNC:15176	AGXT	Serine--pyruvate aminotransferase, mitochondrial	GO:0004760,GO:0005102,GO:0005739,GO:0005759,GO:0005777,GO:0005782,GO:0007219,GO:0008453,GO:0009436,GO:0016597,GO:0019265,GO:0019448,GO:0030170,GO:0042803,GO:0042853,GO:0043621,GO:0046724	serine-pyruvate transaminase activity|signaling receptor binding|mitochondrion|mitochondrial matrix|peroxisome|peroxisomal matrix|Notch signaling pathway|alanine-glyoxylate transaminase activity|glyoxylate catabolic process|amino acid binding|glycine biosynthetic process, by transamination of glyoxylate|L-cysteine catabolic process|pyridoxal phosphate binding|protein homodimerization activity|L-a…
AGXT2	0.0	0.0	0.0	0.0	0.0	0.0	0.0	0.0	0.0	0.0	GeneID:100053849	AGXT2	Alanine--glyoxylate aminotransferase 2, mitochondrial	GO:0005739,GO:0008453,GO:0009436,GO:0019481,GO:0030170,GO:0045429,GO:0047305	mitochondrion|alanine-glyoxylate transaminase activity|glyoxylate catabolic process|L-alanine catabolic process, by transamination|pyridoxal phosphate binding|positive regulation of nitric oxide biosynthetic process|(R)-3-amino-2-methylpropionate-pyruvate transaminase activity	path:ecb00250,path:ecb00260,path:ecb00270,path:ecb00280	Alanine, aspartate and glutamate metabolism|Glycine, serine and threonine metabolism|Cysteine and methionine metabolism|Valine, leucine and isoleucine degradation
AHCTF1	8.917224262986371	8.548634376457892	10.263215530029973	7.980056675045786	7.678064650455751	6.919136737852682	6.8918799781961075	9.17481231115165	8.715297727114129	8.029573903834294	GeneID:100054592,VGNC:VGNC:15177	AHCTF1	Protein ELYS	GO:0000777,GO:0000981,GO:0003677,GO:0005634,GO:0005643,GO:0005654,GO:0005829,GO:0007049,GO:0015031,GO:0016363,GO:0031965,GO:0032465,GO:0051028,GO:0051292,GO:0051301,GO:0070062	condensed chromosome kinetochore|DNA-binding transcription factor activity, RNA polymerase II-specific|DNA binding|nucleus|nuclear pore|nucleoplasm|cytosol|cell cycle|protein transport|nuclear matrix|nuclear membrane|regulation of cytokinesis|mRNA transport|nuclear pore complex assembly|cell division|extracellular exosome
AHCY	30.796698264194273	31.403963418247304	31.043628776318695	36.0657955352476	32.29578585793021	18.52705289230724	19.792715453803165	17.481797185746213	16.98351953495454	16.518405969644476	GeneID:100069299	AHCY	Adenosylhomocysteinase	GO:0004013,GO:0006730,GO:0019510,GO:0042470,GO:0051287	adenosylhomocysteinase activity|one-carbon metabolic process|S-adenosylhomocysteine catabolic process|melanosome|NAD binding	path:ecb00270	Cysteine and methionine metabolism
AHCYL1	33.76231697805611	34.721445412905	33.51163615228324	33.06452191027641	32.07095654282877	28.988542906481783	28.831409149313174	30.21155104802766	29.53374965894753	28.53632281106152	GeneID:100058372,VGNC:VGNC:15178	AHCYL1	S-adenosylhomocysteine hydrolase-like protein 1	GO:0003723,GO:0005737,GO:0005789,GO:0005829,GO:0006378,GO:0006611,GO:0006730,GO:0010765,GO:0016324,GO:0031440,GO:0032412,GO:0038166,GO:0042045,GO:0042802,GO:0044070,GO:0051592,GO:0070062,GO:1903779	RNA binding|cytoplasm|endoplasmic reticulum membrane|cytosol|mRNA polyadenylation|protein export from nucleus|one-carbon metabolic process|positive regulation of sodium ion transport|apical plasma membrane|regulation of mRNA 3'-end processing|regulation of ion transmembrane transporter activity|angiotensin-activated signaling pathway|epithelial fluid transport|identical protein binding|regulation…
AHCYL2	1.8293536594473043	1.6308689354746178	2.0230261392674844	1.6991933445745857	1.591396808601146	0.9909211823947804	0.9645410475159499	1.2573895385609748	1.3324145085347099	1.2293279410706643	GeneID:100071835,VGNC:VGNC:15179	AHCYL2	Putative adenosylhomocysteinase 3	GO:0004013,GO:0005783,GO:0006730	adenosylhomocysteinase activity|endoplasmic reticulum|one-carbon metabolic process
AHDC1	9.837397497447283	9.556661059877943	8.650871030840287	9.878099335492523	9.31953927797463	11.115619069830238	10.273612843489676	9.459000729998557	8.953785417955473	9.061498698812423	GeneID:100056837,VGNC:VGNC:50646	AHDC1	AT-hook DNA-binding motif-containing protein 1	GO:0003677	DNA binding
AHI1	2.911944491568753	2.7225287658179504	3.223510527590151	2.669524654767649	2.4192200630549534	1.5316608865165842	1.3266208043479122	1.6776236006013343	1.6481879725375688	1.6755998456678838	GeneID:100073172	AHI1	Jouberin	GO:0001738,GO:0001947,GO:0002092,GO:0005813,GO:0005814,GO:0005829,GO:0005911,GO:0005912,GO:0005929,GO:0007169,GO:0007417,GO:0010842,GO:0016192,GO:0030862,GO:0030902,GO:0034613,GO:0035844,GO:0035845,GO:0036038,GO:0036064,GO:0039008,GO:0039023,GO:0042802,GO:0043066,GO:0045944,GO:0050795,GO:0060271,GO:0065001,GO:0070121,GO:0070986,GO:0071599,GO:0097711,GO:0097730	morphogenesis of a polarized epithelium|heart looping|positive regulation of receptor internalization|centrosome|centriole|cytosol|cell-cell junction|adherens junction|cilium|transmembrane receptor protein tyrosine kinase signaling pathway|central nervous system development|retina layer formation|vesicle-mediated transport|positive regulation of polarized epithelial cell differentiation|hindbrain…
AHNAK	370.3625566627012	385.39723486835885	410.43871903508835	347.20871277976613	395.1233611771746	276.58275103916174	287.98743804630413	299.72459776075806	278.7790631051324	306.89994286382165	GeneID:100063459	AHNAK	Neuroblast differentiation-associated protein AHNAK	GO:0003723,GO:0005634,GO:0005737,GO:0005765,GO:0005829,GO:0005886,GO:0005925,GO:0015629,GO:0016020,GO:0030315,GO:0031982,GO:0042383,GO:0043034,GO:0043484,GO:0044291,GO:0044548,GO:0045296,GO:0051259,GO:0070062,GO:0097493,GO:1901385	RNA binding|nucleus|cytoplasm|lysosomal membrane|cytosol|plasma membrane|focal adhesion|actin cytoskeleton|membrane|T-tubule|vesicle|sarcolemma|costamere|regulation of RNA splicing|cell-cell contact zone|S100 protein binding|cadherin binding|protein complex oligomerization|extracellular exosome|structural molecule activity conferring elasticity|regulation of voltage-gated calcium channel activity
AHNAK2	14.150033519245214	13.876665226667848	14.920375617661664	14.165174167211347	14.75157579384515	8.142714009880194	8.353526792844903	8.039097736001379	6.925855587010333	8.335923432564567	GeneID:100146176	AHNAK2	Protein AHNAK2	GO:0005634,GO:0005737,GO:0005829,GO:0005886,GO:0030018,GO:0030315,GO:0030659,GO:0042383,GO:0043034,GO:0043484	nucleus|cytoplasm|cytosol|plasma membrane|Z disc|T-tubule|cytoplasmic vesicle membrane|sarcolemma|costamere|regulation of RNA splicing
AHR	25.79469550930355	24.09983197524382	26.504794995574432	23.88851348284427	24.167823171689047	24.514616423552962	22.88900374379756	28.63905733042309	29.516644963878907	23.738847521978194	GeneID:100066186	AHR	Aryl hydrocarbon receptor	GO:0004874,GO:0005634,GO:0005737,GO:0006805,GO:0007049,GO:0032922,GO:0034751,GO:0045892,GO:0045893,GO:0046983,GO:0070888	aryl hydrocarbon receptor activity|nucleus|cytoplasm|xenobiotic metabolic process|cell cycle|circadian regulation of gene expression|aryl hydrocarbon receptor complex|negative regulation of transcription, DNA-templated|positive regulation of transcription, DNA-templated|protein dimerization activity|E-box binding	path:ecb04659,path:ecb04934	Th17 cell differentiation|Cushing syndrome
AHRR	2.176422269658425	1.7412579524281546	2.8261286775264813	1.6611480511850818	1.89833630525478	2.728564817204873	1.8393153987180215	1.386740515944395	1.3893681345909183	1.5277312430492784	GeneID:100057633,VGNC:VGNC:15180	AHRR	Aryl hydrocarbon receptor repressor	GO:0000122,GO:0000981,GO:0003677,GO:0005654,GO:0005829,GO:0006805,GO:0009410,GO:0046983	negative regulation of transcription by RNA polymerase II|DNA-binding transcription factor activity, RNA polymerase II-specific|DNA binding|nucleoplasm|cytosol|xenobiotic metabolic process|response to xenobiotic stimulus|protein dimerization activity
AHSA1	55.07610337191964	50.648318963882744	55.550956109676974	54.88918570023203	53.603260478716656	31.309020249121733	29.49578913370207	33.990638050056894	32.78570900240821	32.64033811378783	GeneID:100052370,VGNC:VGNC:15181	AHSA1	Activator of 90 kDa heat shock protein ATPase homolog 1	GO:0001671,GO:0005783,GO:0005829,GO:0032781,GO:0045296,GO:0051087,GO:0051879,GO:0070062	ATPase activator activity|endoplasmic reticulum|cytosol|positive regulation of ATPase activity|cadherin binding|chaperone binding|Hsp90 protein binding|extracellular exosome
AHSA2	4.29579565800561	3.351296271893034	4.3383581696428015	3.7933637077178175	3.5478914005520834	3.0084747784469608	3.4539332161504603	3.804409373081924	3.569355507324414	3.5955215507212084	GeneID:100064970	Ahsa2	Activator of 90 kDa heat shock protein ATPase homolog 2	GO:0001671,GO:0051087	ATPase activator activity|chaperone binding
AHSG	0.0	0.0	0.0	0.0	0.0	0.0	0.0	0.0	0.0	0.0	GeneID:100068067,VGNC:VGNC:15182	AHSG	Alpha-2-HS-glycoprotein (Fragment)	GO:0004869,GO:0005576,GO:0005615,GO:0006953,GO:0010951,GO:0030502,GO:0050727,GO:0050766	cysteine-type endopeptidase inhibitor activity|extracellular region|extracellular space|acute-phase response|negative regulation of endopeptidase activity|negative regulation of bone mineralization|regulation of inflammatory response|positive regulation of phagocytosis
AHSP	0.4940718588621144	0.1405293421203644	0.2201948147243936	0.4086048728382425	0.4330360822102414	0.03521075374435699	0.11206239669390686	0.0	0.15790763029100102	0.10592920316957699	GeneID:100630155,VGNC:VGNC:15183	AHSP	Alpha-hemoglobin-stabilizing protein	GO:0005737,GO:0006457,GO:0030218,GO:0030492,GO:0050821	cytoplasm|protein folding|erythrocyte differentiation|hemoglobin binding|protein stabilization
AICDA	0.0	0.0	0.0	0.0	0.0	0.0	0.0	0.0	0.0	0.0	GeneID:100061137,VGNC:VGNC:15184	AICDA	Single-stranded DNA cytosine deaminase	GO:0000932,GO:0003723,GO:0004126,GO:0005634,GO:0005737,GO:0006397,GO:0008270,GO:0009972,GO:0010529,GO:0016446,GO:0016554,GO:0045869,GO:0051607,GO:0070383,GO:0080111,GO:0090310	P-body|RNA binding|cytidine deaminase activity|nucleus|cytoplasm|mRNA processing|zinc ion binding|cytidine deamination|negative regulation of transposition|somatic hypermutation of immunoglobulin genes|cytidine to uridine editing|negative regulation of single stranded viral RNA replication via double stranded DNA intermediate|defense response to virus|DNA cytosine deamination|DNA demethylation|ne…
AIDA	20.61936232088797	20.012130531008317	20.465472764056532	18.844702410620886	18.96061114651402	18.981679237430274	19.03511494072537	22.02283457991053	21.476977053086596	21.32973312117021	GeneID:100053366	AIDA	Axin interactor, dorsalization-associated protein	GO:0005737,GO:0009953,GO:0019904,GO:0043496,GO:0043508,GO:0046329	cytoplasm|dorsal/ventral pattern formation|protein domain specific binding|regulation of protein homodimerization activity|negative regulation of JUN kinase activity|negative regulation of JNK cascade
AIF1	0.02946811045887995	0.0	0.0	0.0	0.027814479621052917	0.02940123196444156	0.0	0.0	0.03296350101483593	0.0	GeneID:100050158,VGNC:VGNC:15185	AIF1	Allograft inflammatory factor 1	GO:0001774,GO:0001891,GO:0001934,GO:0005509,GO:0005634,GO:0005737,GO:0005829,GO:0005884,GO:0006911,GO:0006954,GO:0010629,GO:0014739,GO:0016601,GO:0021549,GO:0030027,GO:0030041,GO:0031668,GO:0032587,GO:0032870,GO:0042102,GO:0042995,GO:0043066,GO:0043204,GO:0045429,GO:0048471,GO:0048661,GO:0048662,GO:0048678,GO:0051015,GO:0051017,GO:0051384,GO:0051602,GO:0071315,GO:0071346,GO:0071447,GO:0071672,GO:…	microglial cell activation|phagocytic cup|positive regulation of protein phosphorylation|calcium ion binding|nucleus|cytoplasm|cytosol|actin filament|phagocytosis, engulfment|inflammatory response|negative regulation of gene expression|positive regulation of muscle hyperplasia|Rac protein signal transduction|cerebellum development|lamellipodium|actin filament polymerization|cellular response to e…
AIF1L	0.17554934179349851	0.15683665894103788	0.2387253448261176	0.161087666083381	0.1954389317576591	0.1122762364629398	0.06193762096472344	0.0796796295894574	0.13091487297629995	0.13511022626494373	GeneID:100069645	Aif1l	Allograft inflammatory factor 1-like	GO:0005509,GO:0005737,GO:0005884,GO:0005925,GO:0015629,GO:0032587,GO:0032991,GO:0042995,GO:0051015,GO:0051017,GO:0097178	calcium ion binding|cytoplasm|actin filament|focal adhesion|actin cytoskeleton|ruffle membrane|protein-containing complex|cell projection|actin filament binding|actin filament bundle assembly|ruffle assembly
AIFM1	8.933926844194502	8.571181215683707	9.299545358575593	8.251141392235397	8.879022399048422	5.112241077757452	4.348020991723586	5.0001685848990975	5.163377496489773	4.986397023913402	GeneID:100054546,VGNC:VGNC:15186	AIFM1	Apoptosis-inducing factor 1, mitochondrial
AIFM2	2.757838472397072	2.6675237698441205	1.696939634904759	2.7253392893712474	2.9384109988175893	2.457196540545074	2.6832554053292723	2.285020987011252	2.3575039790587	1.970078214796724	GeneID:100063387,VGNC:VGNC:15187	AIFM2	Apoptosis-inducing factor 2	GO:0003677,GO:0004174,GO:0005737,GO:0005739,GO:0005741,GO:0005811,GO:0005829,GO:0008637,GO:0016021,GO:0043065,GO:0050660	DNA binding|electron-transferring-flavoprotein dehydrogenase activity|cytoplasm|mitochondrion|mitochondrial outer membrane|lipid droplet|cytosol|apoptotic mitochondrial changes|integral component of membrane|positive regulation of apoptotic process|flavin adenine dinucleotide binding
AIFM3	0.5439204499244473	0.5331469683539756	0.4481496015301316	0.4403934072702403	0.3672769165851031	0.4925919177322185	0.5314346292593505	0.40734972988222	0.4539884579572301	0.4102517846119368	GeneID:100056937	AIFM3	Apoptosis-inducing factor 3	GO:0005739,GO:0005743,GO:0005783,GO:0005829,GO:0016491,GO:0046872,GO:0050660,GO:0051537,GO:0097194	mitochondrion|mitochondrial inner membrane|endoplasmic reticulum|cytosol|oxidoreductase activity|metal ion binding|flavin adenine dinucleotide binding|2 iron, 2 sulfur cluster binding|execution phase of apoptosis
AIG1	3.50999700788716	3.1674329508091654	3.339478219444024	3.3214744108502403	3.072217051126698	4.415113252830869	4.437790629800972	4.5219916780766765	4.44355204620519	4.1016894002602795	GeneID:100067266	AIG1	Androgen-induced gene 1 protein	GO:0012505,GO:0016020,GO:0016021,GO:0016787,GO:0042758	endomembrane system|membrane|integral component of membrane|hydrolase activity|long-chain fatty acid catabolic process
AIM2	0.0	0.0	0.0	0.0	0.0	0.0	0.0	0.0	0.0	0.0	GeneID:100057148	AIM2	Interferon-inducible protein AIM2	GO:0002218,GO:0002230,GO:0003690,GO:0005654,GO:0005737,GO:0005739,GO:0005829,GO:0006915,GO:0006954,GO:0006955,GO:0032088,GO:0032461,GO:0032731,GO:0033209,GO:0035458,GO:0035690,GO:0042802,GO:0045087,GO:0050702,GO:0050718,GO:0051092,GO:0070269,GO:0097169,GO:2001056	activation of innate immune response|positive regulation of defense response to virus by host|double-stranded DNA binding|nucleoplasm|cytoplasm|mitochondrion|cytosol|apoptotic process|inflammatory response|immune response|negative regulation of NF-kappaB transcription factor activity|positive regulation of protein oligomerization|positive regulation of interleukin-1 beta production|tumor necrosis…	path:ecb04621,path:ecb04623	NOD-like receptor signaling pathway|Cytosolic DNA-sensing pathway
AIMP1	19.717251647592466	18.87762086897803	22.67040824930006	17.909088037464915	17.059013780086392	12.49333138776751	12.991619739524968	15.796912485182572	15.090307636180974	15.42396565405443	GeneID:100073027,VGNC:VGNC:15188	AIMP1	Aminoacyl tRNA synthase complex-interacting multifunctional protein 1	GO:0000049,GO:0001525,GO:0001937,GO:0005125,GO:0005615,GO:0005634,GO:0005783,GO:0005794,GO:0005829,GO:0006418,GO:0006915,GO:0006935,GO:0006954,GO:0007155,GO:0007165,GO:0007267,GO:0009611,GO:0009986,GO:0016020,GO:0017101,GO:0017102,GO:0042803,GO:0050900,GO:0051020,GO:0051607,GO:0070094	tRNA binding|angiogenesis|negative regulation of endothelial cell proliferation|cytokine activity|extracellular space|nucleus|endoplasmic reticulum|Golgi apparatus|cytosol|tRNA aminoacylation for protein translation|apoptotic process|chemotaxis|inflammatory response|cell adhesion|signal transduction|cell-cell signaling|response to wounding|cell surface|membrane|aminoacyl-tRNA synthetase multienzy…
AIMP2	14.481341349577725	14.611577821499193	14.039275012961474	16.457093399845068	16.402448650329248	13.711660947722464	14.131068223101654	14.85972494335084	13.720798033934331	15.828322406643302	GeneID:100059133,VGNC:VGNC:15189	AIMP2	Aminoacyl tRNA synthase complex-interacting multifunctional protein 2	GO:0005634,GO:0005829,GO:0006418,GO:0006915,GO:0008285,GO:0016020,GO:0017101,GO:0031398,GO:0032947,GO:0060510,GO:0065003,GO:1901216,GO:1903632	nucleus|cytosol|tRNA aminoacylation for protein translation|apoptotic process|negative regulation of cell proliferation|membrane|aminoacyl-tRNA synthetase multienzyme complex|positive regulation of protein ubiquitination|protein-containing complex scaffold activity|type II pneumocyte differentiation|protein-containing complex assembly|positive regulation of neuron death|positive regulation of ami…
AIP	37.526215416578566	36.040928185493065	32.657301620035305	40.37386577431378	38.52369398260127	34.55661762557728	30.52014734760898	27.594477791975407	28.597914407113056	24.161213615675774	GeneID:100034148,VGNC:VGNC:15190	AIP	AH receptor-interacting protein	GO:0005737	cytoplasm
AIPL1	0.06915580131259033	0.05163388706695208	0.0719154782096504	0.09098868839602736	0.0652750582352656	0.01724971269294256	0.01829975164866829	0.019127638353151	0.01933969714422613	0.051894609633580654	GeneID:100072761,VGNC:VGNC:15191	AIPL1	Aryl-hydrocarbon-interacting protein-like 1	GO:0005634,GO:0005737,GO:0007601	nucleus|cytoplasm|visual perception
AIRE	0.0	0.009235329394088988	0.0	0.0	0.0	0.009255943396213084	0.029458136800295295	0.010263610823641998	0.05188699233816768	0.009281962698689222	GeneID:100056971	AIRE	Autoimmune regulator			path:ecb04120,path:ecb05340	Ubiquitin mediated proteolysis|Primary immunodeficiency
AJAP1	0.0	0.005290302530016306	0.005526234677429799	0.0	0.003343974522789803	0.0035347406087478687	0.013124686046599872	0.015678229832543945	0.00396301167871335	0.005317015631280191	GeneID:100060185,VGNC:VGNC:15192	Ajap1	Adherens junction-associated protein 1	GO:0001953,GO:0005913,GO:0007155,GO:0008013,GO:0009898,GO:0009986,GO:0016323,GO:0016324,GO:0030860,GO:0044214,GO:0044291,GO:0044877,GO:0061045	negative regulation of cell-matrix adhesion|cell-cell adherens junction|cell adhesion|beta-catenin binding|cytoplasmic side of plasma membrane|cell surface|basolateral plasma membrane|apical plasma membrane|regulation of polarized epithelial cell differentiation|spanning component of plasma membrane|cell-cell contact zone|protein-containing complex binding|negative regulation of wound healing
AJM1	0.1402868692258507	0.12061265640849035	0.11604492331408195	0.1845762465009757	0.12940511777748787	0.2385826452873615	0.16198774262863405	0.13051450969436593	0.17832629779059803	0.15631217096088154	GeneID:106782604	AJM1	Apical junction component 1 homolog	GO:0005912,GO:0005929,GO:0016324,GO:0045216	adherens junction|cilium|apical plasma membrane|cell-cell junction organization
AJUBA	21.03200807419153	19.651857417681967	20.339495124644376	21.133032766861312	19.171284603697508	14.396610213529868	13.938920830790634	13.559582828548741	12.94405929863055	11.78526584778617	GeneID:100056024,VGNC:VGNC:15193	AJUBA	LIM domain-containing protein ajuba	GO:0000122,GO:0000932,GO:0001666,GO:0003682,GO:0003714,GO:0005634,GO:0005667,GO:0005794,GO:0005815,GO:0005829,GO:0005886,GO:0005911,GO:0005912,GO:0005925,GO:0007010,GO:0016339,GO:0030027,GO:0030032,GO:0030334,GO:0031328,GO:0031334,GO:0033673,GO:0034613,GO:0035195,GO:0035313,GO:0035331,GO:0043087,GO:0043123,GO:0043406,GO:0045294,GO:0046474,GO:0046872,GO:0048041,GO:0051015,GO:1900037,GO:2000637	negative regulation of transcription by RNA polymerase II|P-body|response to hypoxia|chromatin binding|transcription corepressor activity|nucleus|transcription factor complex|Golgi apparatus|microtubule organizing center|cytosol|plasma membrane|cell-cell junction|adherens junction|focal adhesion|cytoskeleton organization|calcium-dependent cell-cell adhesion via plasma membrane cell adhesion molec…
AK1	44.32261764125175	38.481640468980736	36.72267072319408	46.19988312755914	41.55872287593136	61.01001808493447	57.67023085121482	45.5337525876521	46.21344840943684	45.245779419670626	GeneID:100070413,VGNC:VGNC:15194	AK1	Adenylate kinase isoenzyme 1	GO:0001520,GO:0004017,GO:0004550,GO:0005524,GO:0005829,GO:0005886,GO:0006165,GO:0006172,GO:0007050,GO:0009142,GO:0046033,GO:0046034	outer dense fiber|adenylate kinase activity|nucleoside diphosphate kinase activity|ATP binding|cytosol|plasma membrane|nucleoside diphosphate phosphorylation|ADP biosynthetic process|cell cycle arrest|nucleoside triphosphate biosynthetic process|AMP metabolic process|ATP metabolic process
AK2	77.36761429965388	78.39526961524699	70.97653323395177	83.68688126364742	77.98494690352355	59.07172669990037	59.791280947378645	58.98875094703736	61.01062487252474	54.21916773743194	GeneID:100055706,VGNC:VGNC:15195	AK2	Adenylate kinase 2, mitochondrial	GO:0004017,GO:0005524,GO:0005739,GO:0005743,GO:0005758,GO:0006172,GO:0046033,GO:0046034,GO:0097226	adenylate kinase activity|ATP binding|mitochondrion|mitochondrial inner membrane|mitochondrial intermembrane space|ADP biosynthetic process|AMP metabolic process|ATP metabolic process|sperm mitochondrial sheath
AK3	23.420544645003734	21.84051807315048	27.13616432310348	20.225808224952914	20.378904338595614	15.118158696785542	14.626000074254492	17.396746859599507	17.412927889838127	17.607506644268163	GeneID:100059240,VGNC:VGNC:15196	AK3	GTP:AMP phosphotransferase AK3, mitochondrial	GO:0004017,GO:0005524,GO:0005525,GO:0005759,GO:0006172,GO:0046033,GO:0046039,GO:0046041,GO:0046899	adenylate kinase activity|ATP binding|GTP binding|mitochondrial matrix|ADP biosynthetic process|AMP metabolic process|GTP metabolic process|ITP metabolic process|nucleoside triphosphate adenylate kinase activity
AK4	21.85608935865264	24.50776621141586	22.043579130707982	25.132348247129997	21.98815689499219	26.7470902158722	27.765877303641147	28.71709033329264	30.844184301013147	29.472640975980806	GeneID:100069665,VGNC:VGNC:15197	AK4	Adenylate kinase 4, mitochondrial	GO:0004017,GO:0004550,GO:0005524,GO:0005525,GO:0005759,GO:0006165,GO:0006172,GO:0009142,GO:0046033,GO:0046034,GO:0046039,GO:0046899	adenylate kinase activity|nucleoside diphosphate kinase activity|ATP binding|GTP binding|mitochondrial matrix|nucleoside diphosphate phosphorylation|ADP biosynthetic process|nucleoside triphosphate biosynthetic process|AMP metabolic process|ATP metabolic process|GTP metabolic process|nucleoside triphosphate adenylate kinase activity
AK5	0.13460351676391574	0.13399893480109815	0.1272499078240463	0.14167890139520828	0.06352505667399842	0.10377575142885556	0.08418866978314955	0.10153545292021172	0.20532225386363398	0.13467555529572675	GeneID:100053274,VGNC:VGNC:15198	Ak5	Adenylate kinase isoenzyme 5	GO:0004017,GO:0004550,GO:0005524,GO:0005815,GO:0005829,GO:0006165,GO:0009142,GO:0046034	adenylate kinase activity|nucleoside diphosphate kinase activity|ATP binding|microtubule organizing center|cytosol|nucleoside diphosphate phosphorylation|nucleoside triphosphate biosynthetic process|ATP metabolic process
AK6	3.584270051263664	4.320285510515583	3.562861352020448	3.291844654059457	3.6650632997332138	1.6478271307495995	3.1057292798025613	3.5183728142013275	2.967758418570092	3.3576567102185684	GeneID:102149609	AK6	Adenylate kinase isoenzyme 6	GO:0004017,GO:0005524,GO:0005634,GO:0005654,GO:0005737,GO:0005829,GO:0015030,GO:0016887	adenylate kinase activity|ATP binding|nucleus|nucleoplasm|cytoplasm|cytosol|Cajal body|ATPase activity	path:ecb00230,path:ecb03008	Purine metabolism|Ribosome biogenesis in eukaryotes
AK7	0.13815654477470402	0.22349600668778244	0.14366971095246306	0.3271920593039208	0.14670422981743125	0.10912570485008398	0.08530310241610174	0.05094985283305691	0.10946875659327099	0.1036728636401802	GeneID:100054566	AK7	Adenylate kinase 7	GO:0004017,GO:0004127,GO:0004550,GO:0005524,GO:0005829,GO:0006165,GO:0009142,GO:0015949,GO:0019206,GO:0030030,GO:0031514	adenylate kinase activity|cytidylate kinase activity|nucleoside diphosphate kinase activity|ATP binding|cytosol|nucleoside diphosphate phosphorylation|nucleoside triphosphate biosynthetic process|nucleobase-containing small molecule interconversion|nucleoside kinase activity|cell projection organization|motile cilium	path:ecb00230,path:ecb00730	Purine metabolism|Thiamine metabolism
AK8	0.18088463520666648	0.16594886998620478	0.10327216660187408	0.11572893856843015	0.1841250347561843	0.10262253526113924	0.13890241468983994	0.10987079298553183	0.1229912565062269	0.21291934465444248	GeneID:100066634	AK8	Adenylate kinase 8	GO:0004017,GO:0004127,GO:0004550,GO:0005524,GO:0005829,GO:0005930,GO:0006165,GO:0009142,GO:0015949,GO:0019206,GO:0021591,GO:0036126	adenylate kinase activity|cytidylate kinase activity|nucleoside diphosphate kinase activity|ATP binding|cytosol|axoneme|nucleoside diphosphate phosphorylation|nucleoside triphosphate biosynthetic process|nucleobase-containing small molecule interconversion|nucleoside kinase activity|ventricular system development|sperm flagellum	path:ecb00230,path:ecb00730	Purine metabolism|Thiamine metabolism
AK9	0.009251924770197891	0.011052442853250282	0.005772674872504372	0.013633548336961504	0.008732744277420669	0.014769483732768122	0.013709976100029327	0.0020471742669858897	0.02069870288949608	0.003702750525206836	GeneID:100066700	AK9	Adenylate kinase 9	GO:0004550,GO:0005524,GO:0005634,GO:0005654,GO:0005737,GO:0005829,GO:0006174,GO:0006186,GO:0006756,GO:0006757,GO:0015949,GO:0019206,GO:0031965,GO:0050145,GO:0061508,GO:0061565,GO:0061566,GO:0061567,GO:0061568,GO:0061569,GO:0061570,GO:0061571	nucleoside diphosphate kinase activity|ATP binding|nucleus|nucleoplasm|cytoplasm|cytosol|dADP phosphorylation|dGDP phosphorylation|AMP phosphorylation|ATP generation from ADP|nucleobase-containing small molecule interconversion|nucleoside kinase activity|nuclear membrane|nucleoside monophosphate kinase activity|CDP phosphorylation|dAMP phosphorylation|CMP phosphorylation|dCMP phosphorylation|GDP …	path:ecb00230,path:ecb00240	Purine metabolism|Pyrimidine metabolism
AKAIN1	0.008961288389982254	0.04460519039815231	0.018637781001977462	0.009432335236865664	0.008458417232056668	0.017881901116244128	0.09485211587529638	0.0594859538312654	0.0	0.04483042193476863	GeneID:100629939	AKAIN1	A-kinase anchor protein inhibitor 1	GO:0008104,GO:0051018	protein localization|protein kinase A binding
AKAP1	14.4760843262679	15.345549679849812	14.989292065108323	15.218372054249082	14.917555411340725	8.443870714761658	8.1705050972673	8.465027345545336	8.251785708270233	8.39672385377333	GeneID:100056722,VGNC:VGNC:15199	AKAP1	A-kinase anchor protein 1, mitochondrial	GO:0003723,GO:0005739,GO:0005741,GO:0005829,GO:0007596,GO:0010738,GO:0016020,GO:0016021,GO:0034237	RNA binding|mitochondrion|mitochondrial outer membrane|cytosol|blood coagulation|regulation of protein kinase A signaling|membrane|integral component of membrane|protein kinase A regulatory subunit binding
AKAP10	10.304962025860418	9.605577607006607	10.35932745302148	9.210612785568019	8.726393190673452	6.4146553212090645	6.890598377547206	8.553466300970138	8.648294407283997	7.588955508253464	GeneID:100073152,VGNC:VGNC:15200	AKAP10	A-kinase anchor protein 10, mitochondrial	GO:0005739,GO:0005829,GO:0005886,GO:0007165,GO:0007596,GO:0008104,GO:0032991,GO:0051018	mitochondrion|cytosol|plasma membrane|signal transduction|blood coagulation|protein localization|protein-containing complex|protein kinase A binding
AKAP11	7.070283827166859	7.103226660854605	8.57509846172696	6.517390015240707	6.969096693569008	4.570517220045631	4.435990349212672	6.4015761587966695	6.3601919952624835	5.55087713815011	GeneID:100060352	AKAP11	A-kinase anchor protein 11	GO:0005730,GO:0005737,GO:0005777,GO:0005815,GO:0005829,GO:0005886,GO:0008157,GO:0010738,GO:0035556,GO:0051018	nucleolus|cytoplasm|peroxisome|microtubule organizing center|cytosol|plasma membrane|protein phosphatase 1 binding|regulation of protein kinase A signaling|intracellular signal transduction|protein kinase A binding
AKAP12	27.73263151168788	26.95367181983658	32.973771689622595	26.371188718917338	27.036326215540015	15.870016554356177	16.021273306112313	18.114474950949308	19.834319943170268	17.971385953791994	GeneID:100063263,VGNC:VGNC:15201	AKAP12	A-kinase anchor protein 12
AKAP13	11.590476926178725	11.282757043198805	11.15833938526983	11.649270139961235	11.25959696342911	14.218492591978753	13.591426799931641	14.197266982576435	14.750322711117926	13.576373127750704	GeneID:100070242	AKAP13	A-kinase anchor protein 13	GO:0004691,GO:0005078,GO:0005085,GO:0005089,GO:0005634,GO:0005829,GO:0005884,GO:0005938,GO:0007186,GO:0007507,GO:0016020,GO:0017048,GO:0032947,GO:0035025,GO:0043065,GO:0043123,GO:0043406,GO:0046872,GO:0048471,GO:0051018,GO:0051056,GO:0051168,GO:0055007,GO:0060297,GO:0060348,GO:0061049,GO:0071875,GO:0086023,GO:1900169	cAMP-dependent protein kinase activity|MAP-kinase scaffold activity|guanyl-nucleotide exchange factor activity|Rho guanyl-nucleotide exchange factor activity|nucleus|cytosol|actin filament|cell cortex|G protein-coupled receptor signaling pathway|heart development|membrane|Rho GTPase binding|protein-containing complex scaffold activity|positive regulation of Rho protein signal transduction|positiv…	path:ecb04928,path:ecb05163	Parathyroid hormone synthesis, secretion and action|Human cytomegalovirus infection
AKAP14	0.31703398220259155	0.5185021426745309	0.2119405438306456	0.33369875753092104	0.2351197522101573	0.9037556198110592	0.8149543203892056	0.7766622549832909	0.5319589463662112	1.1781850072488345	GeneID:100629400	Akap14	A-kinase anchor protein 14	GO:0005737,GO:0005952,GO:0007283,GO:0034237,GO:0035686,GO:0051018	cytoplasm|cAMP-dependent protein kinase complex|spermatogenesis|protein kinase A regulatory subunit binding|sperm fibrous sheath|protein kinase A binding
AKAP17A	9.338940692982067	7.934284030217137	7.496567097743997	8.725665033420539	7.51679598516443	11.085564660790343	9.228204004545699	8.888472363939735	9.938664941761493	8.934341488382907	GeneID:100069806,VGNC:VGNC:49350	AKAP17A	A-kinase anchor protein 17A	GO:0003723,GO:0005634,GO:0005681,GO:0005829,GO:0006355,GO:0006397,GO:0007165,GO:0008380,GO:0016607,GO:0042113,GO:0043484,GO:0051018	RNA binding|nucleus|spliceosomal complex|cytosol|regulation of transcription, DNA-templated|mRNA processing|signal transduction|RNA splicing|nuclear speck|B cell activation|regulation of RNA splicing|protein kinase A binding
AKAP3	0.21414195848804776	0.060908606727771875	0.15906238478005788	0.1931985019025568	0.2598752318481753	0.14650694319367846	0.07771261826136883	0.020307090584042342	0.10266112693181699	0.09182424224708642	GeneID:100051437,VGNC:VGNC:15202	AKAP3	A-kinase anchor protein 3	GO:0001669,GO:0005737,GO:0010738,GO:0051018	acrosomal vesicle|cytoplasm|regulation of protein kinase A signaling|protein kinase A binding
AKAP4	0.02090865930421377	0.0	0.007247674593914547	0.0	0.006578450049499112	0.0	0.014754058336354209	0.0077107683622475	0.01559250777559596	0.006973283140447214	GeneID:100052348,VGNC:VGNC:15203	AKAP4	A-kinase anchor protein 4	GO:0005634,GO:0005737,GO:0005856,GO:0005952,GO:0007165,GO:0007178,GO:0007338,GO:0010738,GO:0030018,GO:0030317,GO:0031514,GO:0035686,GO:0044458,GO:0045184,GO:0048471,GO:0051018,GO:0097228	nucleus|cytoplasm|cytoskeleton|cAMP-dependent protein kinase complex|signal transduction|transmembrane receptor protein serine/threonine kinase signaling pathway|single fertilization|regulation of protein kinase A signaling|Z disc|flagellated sperm motility|motile cilium|sperm fibrous sheath|motile cilium assembly|establishment of protein localization|perinuclear region of cytoplasm|protein kinas…
AKAP5	0.9144764228416928	0.8872799138441688	0.9302955634185944	0.9695205092571568	0.6723889084711864	0.5818209271724433	0.5190410604735365	0.8064525826713251	0.930289661565172	0.6829092878640064	GeneID:100052129,VGNC:VGNC:15204	AKAP5	A-kinase anchor protein 5	GO:0005516,GO:0005622,GO:0005886,GO:0006605,GO:0007165,GO:0008179,GO:0014069,GO:0031698,GO:0032590,GO:0032947,GO:0034237,GO:0035254,GO:0043197,GO:0045762,GO:0050811,GO:0060076	calmodulin binding|intracellular|plasma membrane|protein targeting|signal transduction|adenylate cyclase binding|postsynaptic density|beta-2 adrenergic receptor binding|dendrite membrane|protein-containing complex scaffold activity|protein kinase A regulatory subunit binding|glutamate receptor binding|dendritic spine|positive regulation of adenylate cyclase activity|GABA receptor binding|excitato…
AKAP6	0.2400159222672425	0.281732715270346	0.2775334139017755	0.21869659318879808	0.2333098052525155	0.3788648853225554	0.3488427062340367	0.36462446349454797	0.3967176176029866	0.3261662427410329	GeneID:100056405,VGNC:VGNC:15205	AKAP6	A-kinase anchor protein 6	GO:0001508,GO:0005635,GO:0005737,GO:0005901,GO:0006605,GO:0008179,GO:0010738,GO:0010880,GO:0014701,GO:0014704,GO:0016529,GO:0019933,GO:0030307,GO:0030315,GO:0031965,GO:0032516,GO:0032947,GO:0034237,GO:0034704,GO:0043495,GO:0044325,GO:0048471,GO:0051018,GO:0051281,GO:0060306,GO:0060316,GO:0061051,GO:0070886,GO:0071320,GO:0071345,GO:1901381,GO:1902261	action potential|nuclear envelope|cytoplasm|caveola|protein targeting|adenylate cyclase binding|regulation of protein kinase A signaling|regulation of release of sequestered calcium ion into cytosol by sarcoplasmic reticulum|junctional sarcoplasmic reticulum membrane|intercalated disc|sarcoplasmic reticulum|cAMP-mediated signaling|positive regulation of cell growth|T-tubule|nuclear membrane|posit…
AKAP7	0.18735938873285587	0.19317920152366105	0.2331073629082641	0.1655137450816284	0.16737167155584226	0.10681952724139183	0.13102848728927566	0.14806082009150273	0.16092997050263036	0.12385727648659778	GeneID:100067512,VGNC:VGNC:15206	AKAP7	A-kinase anchor protein 7 isoform gamma	GO:0000166,GO:0005634,GO:0005829,GO:0010738,GO:0019901,GO:0032991,GO:0034237,GO:0050804,GO:0051018,GO:0098686	nucleotide binding|nucleus|cytosol|regulation of protein kinase A signaling|protein kinase binding|protein-containing complex|protein kinase A regulatory subunit binding|modulation of chemical synaptic transmission|protein kinase A binding|hippocampal mossy fiber to CA3 synapse
AKAP8	11.164041715895646	10.841270647245626	11.239930209201065	10.266683488081721	9.965584805708787	9.26675118714041	8.714544200433231	9.450453326795634	8.883883280171716	9.199523070839419	GeneID:100063189,VGNC:VGNC:15207	AKAP8	A-kinase anchor protein 8	GO:0003677,GO:0005730,GO:0005737,GO:0015031,GO:0016363,GO:0034237,GO:0045087,GO:0046872	DNA binding|nucleolus|cytoplasm|protein transport|nuclear matrix|protein kinase A regulatory subunit binding|innate immune response|metal ion binding
AKAP8L	9.196269649946316	8.893660142593749	8.364186969535544	8.609083083809606	8.516518181094757	9.52146350316826	8.890522155600944	9.463859587737716	10.019693189463252	9.30436480674521	GeneID:100063225,VGNC:VGNC:15208	AKAP8L	A-kinase anchor protein 8-like	GO:0000785,GO:0003677,GO:0003723,GO:0005521,GO:0005634,GO:0005737,GO:0006397,GO:0007076,GO:0008380,GO:0010793,GO:0016363,GO:0016605,GO:0016607,GO:0017151,GO:0031065,GO:0033127,GO:0034237,GO:0042826,GO:0044839,GO:0045944,GO:0046872,GO:0051081,GO:1990904	chromatin|DNA binding|RNA binding|lamin binding|nucleus|cytoplasm|mRNA processing|mitotic chromosome condensation|RNA splicing|regulation of mRNA export from nucleus|nuclear matrix|PML body|nuclear speck|DEAD/H-box RNA helicase binding|positive regulation of histone deacetylation|regulation of histone phosphorylation|protein kinase A regulatory subunit binding|histone deacetylase binding|cell cyc…
AKAP9	5.954186911355976	5.0924104305284335	6.493212467754206	4.954760189131108	5.089694524224222	4.281421121091279	4.104978821814092	5.702406825856086	5.468560096654162	5.1877916949308736	GeneID:100061002,VGNC:VGNC:15209	AKAP9	A-kinase anchor protein 9
AKIP1	67.63646403539029	62.95484441167695	61.65565741660714	66.79899034043464	64.71997360906343	68.72181256489321	68.90755350023734	68.66696899613153	71.26088950958551	71.84828311304369	GeneID:100055553,VGNC:VGNC:15210	AKIP1	A-kinase-interacting protein 1	GO:0005654,GO:0034446,GO:1901222	nucleoplasm|substrate adhesion-dependent cell spreading|regulation of NIK/NF-kappaB signaling
AKIRIN1	10.079458041310037	10.627975087947632	10.194019036217947	10.481896903222351	9.709664912495759	6.934384502562912	7.39309966606199	8.530926705505344	8.393428560594142	8.043664493205002	GeneID:100068830	AKIRIN1	Akirin-1	GO:0005634,GO:0005654,GO:0010592,GO:0010759,GO:0014839,GO:0031965,GO:0045663,GO:1902723,GO:1902725	nucleus|nucleoplasm|positive regulation of lamellipodium assembly|positive regulation of macrophage chemotaxis|myoblast migration involved in skeletal muscle regeneration|nuclear membrane|positive regulation of myoblast differentiation|negative regulation of skeletal muscle satellite cell proliferation|negative regulation of satellite cell differentiation
AKIRIN2	13.995391142558274	14.7133761202175	14.518922911740127	13.893659990993786	13.167720626493717	9.860624634516265	10.615053975975474	12.22340615518482	11.631925735085714	10.280738344496132	GeneID:100070681,VGNC:VGNC:15211	AKIRIN2	Akirin-2	GO:0000122,GO:0005634,GO:0005654,GO:0008284,GO:0009792,GO:0010950,GO:0017053,GO:0019899,GO:0032496,GO:0032755,GO:0045087,GO:0045944	negative regulation of transcription by RNA polymerase II|nucleus|nucleoplasm|positive regulation of cell proliferation|embryo development ending in birth or egg hatching|positive regulation of endopeptidase activity|transcriptional repressor complex|enzyme binding|response to lipopolysaccharide|positive regulation of interleukin-6 production|innate immune response|positive regulation of transcri…
AKNA	11.022996237794066	9.97933141642525	9.546825740242939	10.944689639504269	10.757216381972668	8.183661960465894	7.562985048868079	7.068426498071214	6.787491343595942	5.6327710719253945	GeneID:100146418,VGNC:VGNC:15212	AKNA	AT-hook-containing transcription factor	GO:0000978,GO:0000981,GO:0001077,GO:0001650,GO:0005654,GO:0005813,GO:0005829,GO:0016020,GO:0043231,GO:0045944	RNA polymerase II proximal promoter sequence-specific DNA binding|DNA-binding transcription factor activity, RNA polymerase II-specific|proximal promoter DNA-binding transcription activator activity, RNA polymerase II-specific|fibrillar center|nucleoplasm|centrosome|cytosol|membrane|intracellular membrane-bounded organelle|positive regulation of transcription by RNA polymerase II
AKNAD1	0.2973115511195077	0.26308991431942763	0.20611722102066274	0.2564366363914093	0.13641621036501525	0.1936379087099198	0.17045920655128652	0.28324594502205264	0.2170991816938099	0.23136607624332214	GeneID:100057931	AKNAD1	Protein AKNAD1
AKR1A1	32.07535793620729	31.668381699625662	31.65760541419229	33.44550615113149	32.337591941802486	29.068195566602377	27.229132043435545	24.543118821641244	23.579826840496892	25.738877138589288	GeneID:100052360,VGNC:VGNC:15213	AKR1A1	Alcohol dehydrogenase [NADP(+)]	GO:0004032,GO:0004033,GO:0005615,GO:0005829,GO:0006006,GO:0006081,GO:0008106,GO:0009055,GO:0016324,GO:0016491,GO:0019640,GO:0019853,GO:0042840,GO:0045202,GO:0046185,GO:0047939,GO:0070062,GO:1901687	alditol:NADP+ 1-oxidoreductase activity|aldo-keto reductase (NADP) activity|extracellular space|cytosol|glucose metabolic process|cellular aldehyde metabolic process|alcohol dehydrogenase (NADP+) activity|electron transfer activity|apical plasma membrane|oxidoreductase activity|glucuronate catabolic process to xylulose 5-phosphate|L-ascorbic acid biosynthetic process|D-glucuronate catabolic proce…
AKR1B1	77.29443722324692	73.2191142644703	73.22403497110898	81.06710176503654	75.71085627349757	82.3906256014548	77.41935610351642	66.27592863487176	66.70219175389073	66.05131244307833	GeneID:100065145,VGNC:VGNC:15214	AKR1B1	Aldose reductase	GO:0001894,GO:0003091,GO:0004032,GO:0005615,GO:0005654,GO:0005829,GO:0005975,GO:0006061,GO:0006700,GO:0008106,GO:0009055,GO:0009414,GO:0016491,GO:0018931,GO:0031098,GO:0032838,GO:0033010,GO:0035809,GO:0042415,GO:0042629,GO:0043066,GO:0043220,GO:0043795,GO:0044597,GO:0044598,GO:0046370,GO:0046427,GO:0048471,GO:0048661,GO:0055114,GO:0060135,GO:0070062,GO:0071475,GO:0072061,GO:0097066,GO:0097238,GO:…	tissue homeostasis|renal water homeostasis|alditol:NADP+ 1-oxidoreductase activity|extracellular space|nucleoplasm|cytosol|carbohydrate metabolic process|sorbitol biosynthetic process|C21-steroid hormone biosynthetic process|alcohol dehydrogenase (NADP+) activity|electron transfer activity|response to water deprivation|oxidoreductase activity|naphthalene metabolic process|stress-activated protein…
AKR1C1	0.0	0.012606053809194216	0.0	0.0	0.0	0.0	0.0	0.0	0.0	0.0	GeneID:100034073	AKR1C23	Aldo-keto reductase family 1 member C23	GO:0004032,GO:0005737,GO:0008106,GO:0008202,GO:0016229,GO:0016491,GO:0047086	alditol:NADP+ 1-oxidoreductase activity|cytoplasm|alcohol dehydrogenase (NADP+) activity|steroid metabolic process|steroid dehydrogenase activity|oxidoreductase activity|ketosteroid monooxygenase activity
AKR1D1	0.0	0.0	0.007946018239682355	0.00804275013500599	0.00721231112197689	0.007623756949113009	0.0	0.0	0.0	0.0	GeneID:100066919,VGNC:VGNC:15215	AKR1D1	3-oxo-5-beta-steroid 4-dehydrogenase	GO:0004032,GO:0004033,GO:0005496,GO:0005829,GO:0006699,GO:0006707,GO:0007586,GO:0008106,GO:0008202,GO:0008207,GO:0008209,GO:0016229,GO:0016491,GO:0030573,GO:0047086,GO:0047787,GO:0055114	alditol:NADP+ 1-oxidoreductase activity|aldo-keto reductase (NADP) activity|steroid binding|cytosol|bile acid biosynthetic process|cholesterol catabolic process|digestion|alcohol dehydrogenase (NADP+) activity|steroid metabolic process|C21-steroid hormone metabolic process|androgen metabolic process|steroid dehydrogenase activity|oxidoreductase activity|bile acid catabolic process|ketosteroid mon…
AKR1E2	4.196060064795397	3.357659811993038	4.005339176875272	3.5147311510229864	3.18750523637681	3.3672497441206275	2.6474913093777053	3.4294564744979588	3.068106506215428	2.9207432440396865	GeneID:100070632,VGNC:VGNC:15216	AKR1E2	1,5-anhydro-D-fructose reductase	GO:0004032,GO:0005654,GO:0005794,GO:0005829,GO:0008106,GO:0016491,GO:0050571	alditol:NADP+ 1-oxidoreductase activity|nucleoplasm|Golgi apparatus|cytosol|alcohol dehydrogenase (NADP+) activity|oxidoreductase activity|1,5-anhydro-D-fructose reductase activity
AKR7A2	13.369904116027485	13.92361347095998	13.564548241364578	15.407646804088042	14.897492536108913	9.569684949256422	9.415740140739327	8.204674156991219	8.620761227025328	8.354053007428496	GeneID:100071914	Akr7a2	Aflatoxin B1 aldehyde reductase member 2	GO:0004032,GO:0005739,GO:0005794,GO:0005829,GO:0019119,GO:0044597,GO:0044598	alditol:NADP+ 1-oxidoreductase activity|mitochondrion|Golgi apparatus|cytosol|phenanthrene-9,10-epoxide hydrolase activity|daunorubicin metabolic process|doxorubicin metabolic process	path:ecb00980	Metabolism of xenobiotics by cytochrome P450
AKT1	76.78331368352539	72.03284842199493	69.289232462895	79.81331698650722	76.44565620956351	89.44981685116095	87.000251466862	74.71570947016298	78.68434800212741	77.73557708977333	GeneID:100061130,VGNC:VGNC:15217	Akt1	RAC-alpha serine/threonine-protein kinase	GO:0000060,GO:0001649,GO:0001893,GO:0001938,GO:0002042,GO:0004672,GO:0004674,GO:0004712,GO:0005080,GO:0005524,GO:0005547,GO:0005634,GO:0005654,GO:0005737,GO:0005739,GO:0005819,GO:0005829,GO:0005886,GO:0005911,GO:0005978,GO:0006006,GO:0006412,GO:0006417,GO:0006468,GO:0006469,GO:0006924,GO:0006954,GO:0006974,GO:0006979,GO:0007165,GO:0007173,GO:0007249,GO:0007281,GO:0007568,GO:0008286,GO:0008637,GO:…	protein import into nucleus, translocation|osteoblast differentiation|maternal placenta development|positive regulation of endothelial cell proliferation|cell migration involved in sprouting angiogenesis|protein kinase activity|protein serine/threonine kinase activity|protein serine/threonine/tyrosine kinase activity|protein kinase C binding|ATP binding|phosphatidylinositol-3,4,5-trisphosphate bi…
AKT1S1	19.662151011625546	19.678942239581136	18.090453710773485	21.9608485014947	21.6250925135074	18.077944449715453	18.447712629969978	15.337779303506744	15.217106898891096	15.479737293547082	GeneID:100052282,VGNC:VGNC:15218	AKT1S1	Proline-rich AKT1 substrate 1	GO:0005654,GO:0005737,GO:0005829,GO:0006469,GO:0031931,GO:0032007,GO:0038202,GO:0042981,GO:0043523,GO:0045792,GO:0048011,GO:1900034	nucleoplasm|cytoplasm|cytosol|negative regulation of protein kinase activity|TORC1 complex|negative regulation of TOR signaling|TORC1 signaling|regulation of apoptotic process|regulation of neuron apoptotic process|negative regulation of cell size|neurotrophin TRK receptor signaling pathway|regulation of cellular response to heat
AKT2	21.133858343024112	20.84682133144484	19.40633153050695	23.183511149951812	22.246943241506877	23.838717473206557	23.506695508835737	19.151788332300786	19.72000850706231	19.595288632031934	GeneID:100064671,VGNC:VGNC:15219	AKT2	RAC-beta serine/threonine-protein kinase
AKT3	19.40647235826254	17.808461019132697	19.731588451426376	17.934869315727664	17.611492258882073	22.974092512566102	22.128252492791596	24.848577368371817	25.871366187159254	23.88509724287679	GeneID:100054961,VGNC:VGNC:15220	AKT3	RAC-gamma serine/threonine-protein kinase
AKTIP	15.076595487980955	15.136487627204547	15.791023247013873	14.094326926938505	14.51907824366935	12.376267219612787	11.689350721868493	12.676362520613255	14.184623344522358	11.779652859043756	GeneID:100050450,VGNC:VGNC:15221	AKTIP	AKT-interacting protein	GO:0001934,GO:0005829,GO:0005886,GO:0006915,GO:0007032,GO:0007040,GO:0008333,GO:0015031,GO:0030897,GO:0032092,GO:0045022,GO:0070695	positive regulation of protein phosphorylation|cytosol|plasma membrane|apoptotic process|endosome organization|lysosome organization|endosome to lysosome transport|protein transport|HOPS complex|positive regulation of protein binding|early endosome to late endosome transport|FHF complex
ALAD	25.830121626034128	25.770587143153485	26.433110134428848	28.53158945130832	26.629924707522893	24.11567015841414	23.902104346767768	20.401052950695032	20.92870436013972	19.457468151812893	GeneID:100052763,VGNC:VGNC:15222	ALAD	Delta-aminolevulinic acid dehydratase	GO:0004655,GO:0006782,GO:0006783,GO:0008270	porphobilinogen synthase activity|protoporphyrinogen IX biosynthetic process|heme biosynthetic process|zinc ion binding
ALAS1	22.097361525436238	21.85212457476068	20.24377389024424	24.06924870389369	20.407499833095265	24.19615121160416	21.68189851963903	22.32817620192884	22.81152229421372	21.28387596072205	GeneID:100060491,VGNC:VGNC:15223	ALAS1	5-aminolevulinate synthase, nonspecific, mitochondrial	GO:0003870,GO:0005654,GO:0005739,GO:0005759,GO:0005829,GO:0006782,GO:0006783,GO:0007005,GO:0019216,GO:0030170,GO:0042802	5-aminolevulinate synthase activity|nucleoplasm|mitochondrion|mitochondrial matrix|cytosol|protoporphyrinogen IX biosynthetic process|heme biosynthetic process|mitochondrion organization|regulation of lipid metabolic process|pyridoxal phosphate binding|identical protein binding
ALAS2	0.010157899599327063	0.01011227461845352	0.010563252734058443	0.0	0.0	0.0	0.04300713147105426	0.02247639402922194	0.0	0.010163336011324402	GeneID:100060580,VGNC:VGNC:15224	ALAS2	5-aminolevulinate synthase, erythroid-specific, mitochondrial	GO:0001666,GO:0003870,GO:0005743,GO:0005759,GO:0006782,GO:0006879,GO:0030170,GO:0030218,GO:0042541	response to hypoxia|5-aminolevulinate synthase activity|mitochondrial inner membrane|mitochondrial matrix|protoporphyrinogen IX biosynthetic process|cellular iron ion homeostasis|pyridoxal phosphate binding|erythrocyte differentiation|hemoglobin biosynthetic process
ALB	0.4559779400803008	0.3530565736299733	0.2528927127175077	0.3519605860757628	0.4303903075058336	0.5156021670646296	0.28958205914291274	0.4596295061200191	0.2947037816432446	0.34470104790652684	GeneID:100034206,VGNC:VGNC:49455	ALB	Serum albumin	GO:0003677,GO:0005504,GO:0005615,GO:0008144,GO:0009267,GO:0015643,GO:0019836,GO:0030170,GO:0032991,GO:0043066,GO:0046872,GO:0051659	DNA binding|fatty acid binding|extracellular space|drug binding|cellular response to starvation|toxic substance binding|hemolysis by symbiont of host erythrocytes|pyridoxal phosphate binding|protein-containing complex|negative regulation of apoptotic process|metal ion binding|maintenance of mitochondrion location
ALCAM	26.38025708826064	25.50312513431951	30.759469126243353	22.810089938101214	25.08080631834561	13.075964391625792	14.069967950334153	18.38690876516885	17.677041768056128	17.37253052736873	GeneID:100061848,VGNC:VGNC:15225	ALCAM	CD166 antigen	GO:0001772,GO:0002250,GO:0005102,GO:0005887,GO:0005925,GO:0007155,GO:0007157,GO:0007165,GO:0008045,GO:0009897,GO:0030424,GO:0030425,GO:0031226,GO:0031290,GO:0042802,GO:0043025,GO:0048846,GO:0070062,GO:1990138	immunological synapse|adaptive immune response|signaling receptor binding|integral component of plasma membrane|focal adhesion|cell adhesion|heterophilic cell-cell adhesion via plasma membrane cell adhesion molecules|signal transduction|motor neuron axon guidance|external side of plasma membrane|axon|dendrite|intrinsic component of plasma membrane|retinal ganglion cell axon guidance|identical pro…
ALDH16A1	10.404633319636464	9.381110800754133	9.902201058952512	10.27920712862293	10.647452357432497	8.587337253521966	9.319179329808328	7.649828817480137	7.498916412655588	8.031668336248988	GeneID:100055479,VGNC:VGNC:15226	ALDH16A1	Aldehyde dehydrogenase family 16 member A1	GO:0016620	oxidoreductase activity, acting on the aldehyde or oxo group of donors, NAD or NADP as acceptor
ALDH18A1	31.32224121250855	31.336954714189936	31.07373005252287	32.79805763327412	32.30170888233883	37.33126246386223	36.52795185680672	33.67694423360566	35.24575854081371	34.516756817890546	GeneID:100061213,VGNC:VGNC:15227	ALDH18A1	Delta-1-pyrroline-5-carboxylate synthase	GO:0004349,GO:0004350,GO:0005524,GO:0005739,GO:0005743,GO:0006536,GO:0006561,GO:0019240,GO:0055129	glutamate 5-kinase activity|glutamate-5-semialdehyde dehydrogenase activity|ATP binding|mitochondrion|mitochondrial inner membrane|glutamate metabolic process|proline biosynthetic process|citrulline biosynthetic process|L-proline biosynthetic process
ALDH1A1	0.0	0.0	0.0	0.0	0.009067676471409674	0.0	0.04067372302828425	0.0	0.0	0.0	GeneID:100054931,VGNC:VGNC:15228	ALDH1A1	Retinal dehydrogenase 1	GO:0001523,GO:0001758,GO:0004029,GO:0005829,GO:0018479,GO:0042572,GO:0051287,GO:0055114	retinoid metabolic process|retinal dehydrogenase activity|aldehyde dehydrogenase (NAD) activity|cytosol|benzaldehyde dehydrogenase (NAD+) activity|retinol metabolic process|NAD binding|oxidation-reduction process
ALDH1A2	0.01723093371630816	0.017153539663182067	0.023891383700521445	0.06650112863306966	0.02710667267320174	0.03438365550203989	0.03647668617217773	0.03812690329453588	0.006424932943887205	0.028733592582351707	GeneID:100054550,VGNC:VGNC:15229	ALDH1A2	Retinal dehydrogenase 2
ALDH1A3	16.6314349540579	20.343431789908113	22.693452373122653	18.211484577018865	15.087026230816571	4.758357278455675	3.4081729417253546	6.171772350357267	3.983378859477016	5.448452018247639	GeneID:100057072,VGNC:VGNC:15230	ALDH1A3	Aldehyde dehydrogenase family 1 member A3	GO:0001758,GO:0002072,GO:0002138,GO:0004029,GO:0004030,GO:0005634,GO:0005737,GO:0005829,GO:0005886,GO:0007626,GO:0021768,GO:0031076,GO:0042472,GO:0042572,GO:0042573,GO:0042574,GO:0042803,GO:0043065,GO:0048048,GO:0050885,GO:0051289,GO:0060013,GO:0060166,GO:0060324,GO:0070062,GO:0070324,GO:0070384,GO:0070403	retinal dehydrogenase activity|optic cup morphogenesis involved in camera-type eye development|retinoic acid biosynthetic process|aldehyde dehydrogenase (NAD) activity|aldehyde dehydrogenase [NAD(P)+] activity|nucleus|cytoplasm|cytosol|plasma membrane|locomotory behavior|nucleus accumbens development|embryonic camera-type eye development|inner ear morphogenesis|retinol metabolic process|retinoic …
ALDH1B1	0.0	0.0	0.0	0.0	0.0	0.0	0.0	0.0	0.0	0.0	GeneID:100055111,VGNC:VGNC:15231	ALDH1B1	Aldehyde dehydrogenase X, mitochondrial	GO:0004029,GO:0005654,GO:0005739,GO:0005759,GO:0005975,GO:0006068,GO:0006069,GO:0043231,GO:0043878,GO:0051287	aldehyde dehydrogenase (NAD) activity|nucleoplasm|mitochondrion|mitochondrial matrix|carbohydrate metabolic process|ethanol catabolic process|ethanol oxidation|intracellular membrane-bounded organelle|glyceraldehyde-3-phosphate dehydrogenase (NAD+) (non-phosphorylating) activity|NAD binding
ALDH1L1	84.86204085757274	80.45145755024622	74.59267865228671	86.08959744510412	87.04847392161993	86.69518580904197	89.87897346571474	78.3298748309643	77.57182126126364	82.62045483132438	GeneID:100061108,VGNC:VGNC:15232	ALDH1L1	Cytosolic 10-formyltetrahydrofolate dehydrogenase	GO:0005737,GO:0006730,GO:0009058,GO:0009258,GO:0016155,GO:0016620,GO:0016742	cytoplasm|one-carbon metabolic process|biosynthetic process|10-formyltetrahydrofolate catabolic process|formyltetrahydrofolate dehydrogenase activity|oxidoreductase activity, acting on the aldehyde or oxo group of donors, NAD or NADP as acceptor|hydroxymethyl-, formyl- and related transferase activity
ALDH1L2	110.59440877431193	112.51691760026414	120.26597411459068	107.44934954738251	108.74959771753636	78.23851900303322	74.50578217479922	83.71785972243235	81.9763355905632	83.65394552564037	GeneID:100053705,VGNC:VGNC:15233	ALDH1L2	Mitochondrial 10-formyltetrahydrofolate dehydrogenase	GO:0004029,GO:0005634,GO:0005739,GO:0005759,GO:0006730,GO:0009058,GO:0009258,GO:0016155,GO:0016742,GO:0046655,GO:0070062	aldehyde dehydrogenase (NAD) activity|nucleus|mitochondrion|mitochondrial matrix|one-carbon metabolic process|biosynthetic process|10-formyltetrahydrofolate catabolic process|formyltetrahydrofolate dehydrogenase activity|hydroxymethyl-, formyl- and related transferase activity|folic acid metabolic process|extracellular exosome
ALDH2	11.636865377626686	11.09337782678084	10.797040039313734	12.594801797002535	11.071179133929979	14.88230617794899	15.255068644635804	14.193741584435505	15.179048785630455	15.098993808343431	GeneID:100057622	ALDH2	Aldehyde dehydrogenase, mitochondrial	GO:0004029,GO:0005759,GO:0006068,GO:0043878	aldehyde dehydrogenase (NAD) activity|mitochondrial matrix|ethanol catabolic process|glyceraldehyde-3-phosphate dehydrogenase (NAD+) (non-phosphorylating) activity	path:ecb00010,path:ecb00053,path:ecb00071,path:ecb00280,path:ecb00310,path:ecb00330,path:ecb00340,path:ecb00380,path:ecb00410,path:ecb00561,path:ecb00620	Glycolysis / Gluconeogenesis|Ascorbate and aldarate metabolism|Fatty acid degradation|Valine, leucine and isoleucine degradation|Lysine degradation|Arginine and proline metabolism|Histidine metabolism|Tryptophan metabolism|beta-Alanine metabolism|Glycerolipid metabolism|Pyruvate metabolism
ALDH3A1	0.011716641751191857	0.02332803112209129	0.024368393643201564	0.012332522739815232	0.011059151338205295	0.0	0.0	0.012962712129802273	0.013106423392664372	0.0	GeneID:100073157,VGNC:VGNC:15234	ALDH3A1	Aldehyde dehydrogenase, dimeric NADP-preferring	GO:0004028,GO:0004030,GO:0005737,GO:0006081	3-chloroallyl aldehyde dehydrogenase activity|aldehyde dehydrogenase [NAD(P)+] activity|cytoplasm|cellular aldehyde metabolic process
ALDH3A2	28.052254858323945	26.93862640542709	27.10296266932693	26.502883004878665	24.419916559859253	22.740406901640444	23.38086759700419	24.472925461718038	25.02746558434843	24.267407762900863	GeneID:100073165,VGNC:VGNC:15235	ALDH3A2	Fatty aldehyde dehydrogenase	GO:0005789,GO:0006631,GO:0016021,GO:0031090,GO:0043878,GO:0046458,GO:0050061,GO:0052814	endoplasmic reticulum membrane|fatty acid metabolic process|integral component of membrane|organelle membrane|glyceraldehyde-3-phosphate dehydrogenase (NAD+) (non-phosphorylating) activity|hexadecanal metabolic process|long-chain-aldehyde dehydrogenase activity|medium-chain-aldehyde dehydrogenase activity
ALDH3B1	57.21654618598098	54.154617284954774	50.820838246063786	60.1525272083987	57.77491081551819	70.84217106324921	67.12283115652754	55.16447093363512	55.99341825365138	58.36508682641781	GeneID:100053339	ALDH3B1	Aldehyde dehydrogenase family 3 member B1	GO:0004028,GO:0004029,GO:0004030,GO:0005737,GO:0005829,GO:0005886,GO:0006066,GO:0006068,GO:0006629,GO:0030148,GO:0030667,GO:0031982,GO:0034599,GO:0035579,GO:0043312,GO:0046185,GO:0055114,GO:0070062	3-chloroallyl aldehyde dehydrogenase activity|aldehyde dehydrogenase (NAD) activity|aldehyde dehydrogenase [NAD(P)+] activity|cytoplasm|cytosol|plasma membrane|alcohol metabolic process|ethanol catabolic process|lipid metabolic process|sphingolipid biosynthetic process|secretory granule membrane|vesicle|cellular response to oxidative stress|specific granule membrane|neutrophil degranulation|aldeh…	path:ecb00010,path:ecb00340,path:ecb00350,path:ecb00360,path:ecb00410,path:ecb00980,path:ecb00982,path:ecb05204	Glycolysis / Gluconeogenesis|Histidine metabolism|Tyrosine metabolism|Phenylalanine metabolism|beta-Alanine metabolism|Metabolism of xenobiotics by cytochrome P450|Drug metabolism - cytochrome P450|Chemical carcinogenesis
ALDH4A1	3.9298255864989526	3.282025566374481	2.7769994531132585	3.511771960072368	3.2611963926285434	5.6971564739007565	5.674062706695465	4.522842152615376	4.624615168540156	5.244770788071866	GeneID:100147246,VGNC:VGNC:15236	ALDH4A1	Delta-1-pyrroline-5-carboxylate dehydrogenase, mitochondrial	GO:0003842,GO:0004029,GO:0005759,GO:0006560,GO:0006562,GO:0009055,GO:0010133,GO:0019470,GO:0042802,GO:0046487	1-pyrroline-5-carboxylate dehydrogenase activity|aldehyde dehydrogenase (NAD) activity|mitochondrial matrix|proline metabolic process|proline catabolic process|electron transfer activity|proline catabolic process to glutamate|4-hydroxyproline catabolic process|identical protein binding|glyoxylate metabolic process
ALDH5A1	3.0764107386623127	2.6264954477973586	3.0852890520714102	2.2006648551663504	2.6218551384143542	2.185353809707935	2.413225417122397	2.291088680376648	2.5058172790361826	2.3608399919199283	GeneID:100067559,VGNC:VGNC:15237	ALDH5A1	Succinate-semialdehyde dehydrogenase, mitochondrial	GO:0004777,GO:0005739,GO:0007417,GO:0009013,GO:0009450,GO:0051289,GO:0055114	succinate-semialdehyde dehydrogenase (NAD+) activity|mitochondrion|central nervous system development|succinate-semialdehyde dehydrogenase [NAD(P)+] activity|gamma-aminobutyric acid catabolic process|protein homotetramerization|oxidation-reduction process
ALDH6A1	4.8713835013748445	4.419582804523	4.323275484835484	4.569851393782916	4.3208355411325305	4.096233708517198	3.6873460891404113	4.542178665883496	4.154537800318115	4.4188543799346	GeneID:100050834,VGNC:VGNC:15238	ALDH6A1	Methylmalonate-semialdehyde dehydrogenase [acylating], mitochondrial	GO:0000062,GO:0003723,GO:0004491,GO:0005654,GO:0005739,GO:0005759,GO:0006210,GO:0006573,GO:0006574,GO:0009083,GO:0018478,GO:0019859,GO:0050873	fatty-acyl-CoA binding|RNA binding|methylmalonate-semialdehyde dehydrogenase (acylating) activity|nucleoplasm|mitochondrion|mitochondrial matrix|thymine catabolic process|valine metabolic process|valine catabolic process|branched-chain amino acid catabolic process|malonate-semialdehyde dehydrogenase (acetylating) activity|thymine metabolic process|brown fat cell differentiation
ALDH7A1	14.780134322154137	13.942722113774533	14.373499958108056	13.550360105629585	14.325626866929287	10.040758796898807	9.537899564875886	11.227244051023128	10.257640730712637	10.044147128093696	GeneID:100063766,VGNC:VGNC:15239	ALDH7A1	Alpha-aminoadipic semialdehyde dehydrogenase	GO:0004029,GO:0004043,GO:0005634,GO:0005739,GO:0005759,GO:0005829,GO:0006081,GO:0006554,GO:0007605,GO:0008802,GO:0019285,GO:0042426,GO:0043878,GO:0070062	aldehyde dehydrogenase (NAD) activity|L-aminoadipate-semialdehyde dehydrogenase activity|nucleus|mitochondrion|mitochondrial matrix|cytosol|cellular aldehyde metabolic process|lysine catabolic process|sensory perception of sound|betaine-aldehyde dehydrogenase activity|glycine betaine biosynthetic process from choline|choline catabolic process|glyceraldehyde-3-phosphate dehydrogenase (NAD+) (non-p…
ALDH8A1	0.014449013710755769	0.014384114863533604	0.007512802331433756	0.06083408332858557	0.006819096832878607	0.0	0.03823444417625383	0.0	0.02424434773901581	0.0	GeneID:100067765,VGNC:VGNC:15240	ALDH8A1	Aldehyde dehydrogenase family 8 member A1	GO:0001758,GO:0005622,GO:0005737,GO:0042573,GO:0042574	retinal dehydrogenase activity|intracellular|cytoplasm|retinoic acid metabolic process|retinal metabolic process
ALDH9A1	14.700697926737792	13.061820983852911	13.669360495637742	14.663042082917034	14.216403018996932	12.666879613119312	11.7826105749948	12.874655783483574	12.631623885956905	12.91914381803424	GeneID:100060577,VGNC:VGNC:15241	ALDH9A1	4-trimethylaminobutyraldehyde dehydrogenase	GO:0004029,GO:0005737,GO:0006081,GO:0019145,GO:0042136,GO:0043878,GO:0045329,GO:0047105,GO:0055114	aldehyde dehydrogenase (NAD) activity|cytoplasm|cellular aldehyde metabolic process|aminobutyraldehyde dehydrogenase activity|neurotransmitter biosynthetic process|glyceraldehyde-3-phosphate dehydrogenase (NAD+) (non-phosphorylating) activity|carnitine biosynthetic process|4-trimethylammoniobutyraldehyde dehydrogenase activity|oxidation-reduction process
ALDOA	1023.7503848506244	1090.227841333064	885.5283254421705	1125.8913818930298	1031.1523680344353	1200.9826999440395	1212.2029417674278	1085.171647066907	1131.0925609558724	1089.6874365349806	GeneID:100066121,VGNC:VGNC:15242	ALDOA	Fructose-bisphosphate aldolase A	GO:0002576,GO:0003723,GO:0003779,GO:0004332,GO:0005576,GO:0005615,GO:0005634,GO:0005829,GO:0006000,GO:0006094,GO:0006096,GO:0006754,GO:0006941,GO:0007015,GO:0007339,GO:0008092,GO:0008360,GO:0015629,GO:0015631,GO:0016020,GO:0030388,GO:0031093,GO:0031430,GO:0031674,GO:0034774,GO:0042802,GO:0043312,GO:0045296,GO:0046716,GO:0051289,GO:0061621,GO:0061827,GO:0070061,GO:0070062,GO:1904724,GO:1904813	platelet degranulation|RNA binding|actin binding|fructose-bisphosphate aldolase activity|extracellular region|extracellular space|nucleus|cytosol|fructose metabolic process|gluconeogenesis|glycolytic process|ATP biosynthetic process|striated muscle contraction|actin filament organization|binding of sperm to zona pellucida|cytoskeletal protein binding|regulation of cell shape|actin cytoskeleton|tu…
ALDOB	0.025017384884091748	0.012452508695805735	0.03902356338903686	0.11849586557007608	0.011806755356805044	0.06240151851161928	0.0	0.013838997785349198	0.041977271998795335	0.025030773952372642	GeneID:100054480,VGNC:VGNC:15243	ALDOB	Fructose-bisphosphate aldolase B
ALDOC	27.90218196222032	28.243192711022076	20.184782220864406	31.84680715914344	29.805622249036517	46.47399436140278	50.85404668682556	46.01868175494195	49.78038044923807	44.05688480176365	GeneID:100059231,VGNC:VGNC:15244	ALDOC	Fructose-bisphosphate aldolase C	GO:0004332,GO:0006096,GO:0030388	fructose-bisphosphate aldolase activity|glycolytic process|fructose 1,6-bisphosphate metabolic process
ALG1	7.6996120138480855	7.824716715410585	7.201828437714196	8.317225027898571	7.7810085887004865	6.575742768033582	6.562632702278893	5.331759370189637	5.851161343125803	6.04994231399542	GeneID:100147524	ALG1	Chitobiosyldiphosphodolichol beta-mannosyltransferase	GO:0004578,GO:0005789,GO:0006486,GO:0016021	chitobiosyldiphosphodolichol beta-mannosyltransferase activity|endoplasmic reticulum membrane|protein glycosylation|integral component of membrane	path:ecb00510,path:ecb00513	N-Glycan biosynthesis|Various types of N-glycan biosynthesis
ALG11	4.561729441659419	4.415412274968406	4.63025040472903	4.15445952260409	3.660424419500663	3.0896623854817618	3.1986839743309177	3.7374816799338486	3.4125936979294784	3.2190625545014955	GeneID:100049892,VGNC:VGNC:15245	ALG11	GDP-Man:Man(3)GlcNAc(2)-PP-Dol alpha-1,2-mannosyltransferase	GO:0004377,GO:0005789,GO:0006487,GO:0006490,GO:0016020,GO:0016021	GDP-Man:Man3GlcNAc2-PP-Dol alpha-1,2-mannosyltransferase activity|endoplasmic reticulum membrane|protein N-linked glycosylation|oligosaccharide-lipid intermediate biosynthetic process|membrane|integral component of membrane
ALG12	27.930733893538488	28.528732205634785	27.136140591312103	29.026509895061626	28.84537643278069	19.157010534387926	19.84746081184812	17.116778584829234	15.81976422097617	17.488773360536975	GeneID:100146652	ALG12	Dol-P-Man:Man(7)GlcNAc(2)-PP-Dol alpha-1,6-mannosyltransferase	GO:0000030,GO:0005783,GO:0005789,GO:0006457,GO:0006487,GO:0006488,GO:0016020,GO:0016021,GO:0052917	mannosyltransferase activity|endoplasmic reticulum|endoplasmic reticulum membrane|protein folding|protein N-linked glycosylation|dolichol-linked oligosaccharide biosynthetic process|membrane|integral component of membrane|dol-P-Man:Man(7)GlcNAc(2)-PP-Dol alpha-1,6-mannosyltransferase activity	path:ecb00510,path:ecb00513	N-Glycan biosynthesis|Various types of N-glycan biosynthesis
ALG13	2.1800681400272186	1.801213186528108	2.3228315760107843	1.7989173302307686	1.872865835371628	1.0561547327010967	0.8366324873392527	1.426514905555624	1.2754057147678028	1.1524385418276288	GeneID:100058763,VGNC:VGNC:15246	ALG13	Putative bifunctional UDP-N-acetylglucosamine transferase and deubiquitinase ALG13	GO:0003723,GO:0004577,GO:0005789,GO:0006488,GO:0036459	RNA binding|N-acetylglucosaminyldiphosphodolichol N-acetylglucosaminyltransferase activity|endoplasmic reticulum membrane|dolichol-linked oligosaccharide biosynthetic process|thiol-dependent ubiquitinyl hydrolase activity
ALG14	16.74119643616266	15.755605308473127	19.31982061722432	16.42447654044333	15.949500962229175	11.220408783445457	10.72616490136384	13.316979464555507	11.446307973332159	11.317895874310016	GeneID:100058111,VGNC:VGNC:15247	ALG14	UDP-N-acetylglucosamine transferase subunit ALG14 homolog	GO:0004577,GO:0005789,GO:0006488,GO:0016021,GO:0031965	N-acetylglucosaminyldiphosphodolichol N-acetylglucosaminyltransferase activity|endoplasmic reticulum membrane|dolichol-linked oligosaccharide biosynthetic process|integral component of membrane|nuclear membrane
ALG2	13.656662484787462	13.627743821461374	13.76136124601293	13.894607522876141	12.75709931731659	13.506525038574031	14.121875789715347	14.064152135152908	13.588610926011725	13.587939764290338	GeneID:100054840	ALG2	Alpha-1,3/1,6-mannosyltransferase ALG2	GO:0000033,GO:0004378,GO:0005634,GO:0005737,GO:0005789,GO:0005829,GO:0006488,GO:0006490,GO:0015629,GO:0016020,GO:0016021,GO:0033577,GO:0046982,GO:0047485,GO:0048306,GO:0048471,GO:0051592,GO:0102704	alpha-1,3-mannosyltransferase activity|GDP-Man:Man1GlcNAc2-PP-Dol alpha-1,3-mannosyltransferase activity|nucleus|cytoplasm|endoplasmic reticulum membrane|cytosol|dolichol-linked oligosaccharide biosynthetic process|oligosaccharide-lipid intermediate biosynthetic process|actin cytoskeleton|membrane|integral component of membrane|protein glycosylation in endoplasmic reticulum|protein heterodimeriza…	path:ecb00510,path:ecb00513	N-Glycan biosynthesis|Various types of N-glycan biosynthesis
ALG3	6.595945391045962	8.353355436953489	7.437989886537134	7.103775403797161	7.5918076876796095	5.831244339614242	5.597045992056105	4.480066124519731	4.5608666265249385	4.42749620727476	GeneID:100059007,VGNC:VGNC:15248	ALG3	Dol-P-Man:Man(5)GlcNAc(2)-PP-Dol alpha-1,3-mannosyltransferase	GO:0000033,GO:0005789,GO:0006486,GO:0006488,GO:0030176,GO:0052925	alpha-1,3-mannosyltransferase activity|endoplasmic reticulum membrane|protein glycosylation|dolichol-linked oligosaccharide biosynthetic process|integral component of endoplasmic reticulum membrane|dol-P-Man:Man(5)GlcNAc(2)-PP-Dol alpha-1,3-mannosyltransferase activity
ALG5	35.45727126666999	36.77593713040623	40.39454560784375	37.56380842844264	35.793956091539776	22.79358877653123	22.74701508301707	23.80799024896159	21.57284179468196	24.61705478121459	GeneID:100065925,VGNC:VGNC:15249	ALG5	Dolichyl-phosphate beta-glucosyltransferase	GO:0004576,GO:0004581,GO:0005789,GO:0006486,GO:0006487,GO:0007368,GO:0016020,GO:0016021,GO:0018279	oligosaccharyl transferase activity|dolichyl-phosphate beta-glucosyltransferase activity|endoplasmic reticulum membrane|protein glycosylation|protein N-linked glycosylation|determination of left/right symmetry|membrane|integral component of membrane|protein N-linked glycosylation via asparagine
ALG6	2.9741160576541095	2.545612841903228	3.026082019845832	2.86033356340861	2.7207116140349563	2.1169346203652166	1.9790189252824884	2.595827932649311	2.496451990400467	2.3062881534345516	GeneID:100070118,VGNC:VGNC:15250	ALG6	Dolichyl pyrophosphate Man9GlcNAc2 alpha-1,3-glucosyltransferase	GO:0004583,GO:0005789,GO:0006487,GO:0006488,GO:0006490,GO:0016020,GO:0016021,GO:0042281,GO:0046527	dolichyl-phosphate-glucose-glycolipid alpha-glucosyltransferase activity|endoplasmic reticulum membrane|protein N-linked glycosylation|dolichol-linked oligosaccharide biosynthetic process|oligosaccharide-lipid intermediate biosynthetic process|membrane|integral component of membrane|dolichyl pyrophosphate Man9GlcNAc2 alpha-1,3-glucosyltransferase activity|glucosyltransferase activity
ALG8	4.895370764417663	4.7232967677048645	4.9800537112537695	4.433930644376359	4.562067055807972	2.9376350092830896	3.2854217338153173	3.5419827311049925	3.4423658859875665	3.7888442712268655	GeneID:100051152,VGNC:VGNC:15251	ALG8	Probable dolichyl pyrophosphate Glc1Man9GlcNAc2 alpha-1,3-glucosyltransferase	GO:0000033,GO:0004583,GO:0005789,GO:0006487,GO:0006488,GO:0006490,GO:0016021,GO:0042281	alpha-1,3-mannosyltransferase activity|dolichyl-phosphate-glucose-glycolipid alpha-glucosyltransferase activity|endoplasmic reticulum membrane|protein N-linked glycosylation|dolichol-linked oligosaccharide biosynthetic process|oligosaccharide-lipid intermediate biosynthetic process|integral component of membrane|dolichyl pyrophosphate Man9GlcNAc2 alpha-1,3-glucosyltransferase activity
ALG9	4.7957983483322915	5.217933703122017	5.323879377965455	4.819349528969049	4.508700322519631	3.5307269868307585	3.6166309621439687	3.5821752984072472	3.626150173673385	3.5254071789281523	GeneID:100070423	ALG9	Alpha-1,2-mannosyltransferase ALG9	GO:0000026,GO:0000030,GO:0005783,GO:0005789,GO:0006488,GO:0016020,GO:0016021,GO:0052918,GO:0052926	alpha-1,2-mannosyltransferase activity|mannosyltransferase activity|endoplasmic reticulum|endoplasmic reticulum membrane|dolichol-linked oligosaccharide biosynthetic process|membrane|integral component of membrane|dol-P-Man:Man(8)GlcNAc(2)-PP-Dol alpha-1,2-mannosyltransferase activity|dol-P-Man:Man(6)GlcNAc(2)-PP-Dol alpha-1,2-mannosyltransferase activity	path:ecb00510,path:ecb00513	N-Glycan biosynthesis|Various types of N-glycan biosynthesis
ALKAL1	0.0	0.0	0.0	0.0	0.0	0.0	0.0	0.0	0.0	0.0	GeneID:100050264,VGNC:VGNC:15252	ALKAL1	ALK and LTK ligand 1	GO:0005576,GO:0010976,GO:0030298,GO:0030971,GO:0070374,GO:0070378	extracellular region|positive regulation of neuron projection development|receptor signaling protein tyrosine kinase activator activity|receptor tyrosine kinase binding|positive regulation of ERK1 and ERK2 cascade|positive regulation of ERK5 cascade
ALKAL2	0.4839095730590417	0.48173605630004496	0.2609289340276845	0.5470754437382085	0.35525352374638003	0.2503466156274178	0.1517633854004742	0.2776011178792386	0.32077570970109104	0.12552518141735214	GeneID:100073043,VGNC:VGNC:15253	ALKAL2	ALK and LTK ligand 2	GO:0005576,GO:0010976,GO:0030298,GO:0030971,GO:0070374,GO:0070378	extracellular region|positive regulation of neuron projection development|receptor signaling protein tyrosine kinase activator activity|receptor tyrosine kinase binding|positive regulation of ERK1 and ERK2 cascade|positive regulation of ERK5 cascade
ALKBH1	6.455665271875778	6.0214567276794195	5.866712501224121	5.612519856399898	5.401840936979524	3.8012541664181456	4.101581434919593	4.917599826593217	4.562328840221031	4.618311728199418	GeneID:100059544,VGNC:VGNC:50584	ALKBH1	Nucleic acid dioxygenase ALKBH1	GO:0000049,GO:0001701,GO:0001764,GO:0001890,GO:0002101,GO:0005719,GO:0005739,GO:0006281,GO:0006307,GO:0006446,GO:0006448,GO:0008198,GO:0016706,GO:0031175,GO:0035516,GO:0042056,GO:0042245,GO:0043524,GO:0048589,GO:0051213,GO:0070129,GO:0070579,GO:0070989,GO:0080111,GO:0103053,GO:0140078,GO:1990983,GO:1990984	tRNA binding|in utero embryonic development|neuron migration|placenta development|tRNA wobble cytosine modification|nuclear euchromatin|mitochondrion|DNA repair|DNA dealkylation involved in DNA repair|regulation of translational initiation|regulation of translational elongation|ferrous iron binding|oxidoreductase activity, acting on paired donors, with incorporation or reduction of molecular oxyg…
ALKBH2	2.875240349487865	2.952174785974887	2.2257231052681634	2.551384509870977	2.7017235967884505	2.752937198588936	2.6612181211114225	2.510583583166124	2.451880248115448	2.154359274505936	GeneID:100059785,VGNC:VGNC:15254	ALKBH2	DNA oxidative demethylase ALKBH2	GO:0005634,GO:0006307,GO:0008198,GO:0035511,GO:0043734,GO:0051747,GO:0103053	nucleus|DNA dealkylation involved in DNA repair|ferrous iron binding|oxidative DNA demethylation|DNA-N1-methyladenine dioxygenase activity|cytosine C-5 DNA demethylase activity|1-ethyladenine demethylase activity
ALKBH3	1.5176240598047948	1.3972129840317231	1.3672330998958038	1.3665287814571363	1.482722947814058	1.170105511004604	1.0319839946405671	1.1782625225541012	1.1062306766497347	1.0744490621246023	GeneID:100055568,VGNC:VGNC:15255	ALKBH3	Alpha-ketoglutarate-dependent dioxygenase alkB homolog 3
ALKBH4	9.018393427722554	8.398162707496535	7.365136906298681	9.658104143730595	8.482606360876618	8.495424019506308	10.212018651059607	7.783497747512561	8.345146006344418	7.432739674966919	GeneID:100059659,VGNC:VGNC:15256	ALKBH4	Alpha-ketoglutarate-dependent dioxygenase alkB homolog 4	GO:0003779,GO:0005634,GO:0005737,GO:0006482,GO:0016706,GO:0030496,GO:0031032,GO:0032451,GO:0036090,GO:0046872,GO:0070938	actin binding|nucleus|cytoplasm|protein demethylation|oxidoreductase activity, acting on paired donors, with incorporation or reduction of molecular oxygen, 2-oxoglutarate as one donor, and incorporation of one atom each of oxygen into both donors|midbody|actomyosin structure organization|demethylase activity|cleavage furrow ingression|metal ion binding|contractile ring
ALKBH5	29.64555222556887	31.232699069207012	27.151085900865397	30.703662645200843	29.837331111618393	33.53763987270093	33.46591277133403	31.169889083406115	30.831986744586334	30.92419747530315	GeneID:100050716,VGNC:VGNC:15257	ALKBH5	RNA demethylase ALKBH5	GO:0001666,GO:0003723,GO:0005634,GO:0005654,GO:0005794,GO:0005829,GO:0006307,GO:0006397,GO:0006406,GO:0007283,GO:0016607,GO:0016706,GO:0030154,GO:0035515,GO:0035553,GO:0046872	response to hypoxia|RNA binding|nucleus|nucleoplasm|Golgi apparatus|cytosol|DNA dealkylation involved in DNA repair|mRNA processing|mRNA export from nucleus|spermatogenesis|nuclear speck|oxidoreductase activity, acting on paired donors, with incorporation or reduction of molecular oxygen, 2-oxoglutarate as one donor, and incorporation of one atom each of oxygen into both donors|cell differentiati…
ALKBH6	4.1985270123184035	4.081554712025632	3.81262461349089	4.481463599218385	4.130370143650674	4.149665049246188	3.4633948398565986	2.944040920420688	3.0869274750745586	3.6485595986143182	GeneID:100060277,VGNC:VGNC:15258	Alkbh6	Alpha-ketoglutarate-dependent dioxygenase alkB homolog 6	GO:0005634,GO:0005654,GO:0005737,GO:0005925,GO:0046872,GO:0051213	nucleus|nucleoplasm|cytoplasm|focal adhesion|metal ion binding|dioxygenase activity
ALKBH7	18.490598701850235	17.1786338439681	14.885676317653534	19.849589611968547	16.93236680061619	18.10796310401291	17.069596476459598	14.296711134096348	13.397513368986358	14.453511481066325	GeneID:100065494	ALKBH7	Alpha-ketoglutarate-dependent dioxygenase alkB homolog 7, mitochondrial	GO:0005759,GO:0006631,GO:0006974,GO:0010883,GO:0046872,GO:0051213,GO:1902445	mitochondrial matrix|fatty acid metabolic process|cellular response to DNA damage stimulus|regulation of lipid storage|metal ion binding|dioxygenase activity|regulation of mitochondrial membrane permeability involved in programmed necrotic cell death
ALKBH8	4.042218573604386	3.8965675865911407	4.536476570695661	3.993516936871688	3.422514267354196	2.611496254132329	2.0842033592439635	2.7452559051825602	3.044306496685822	2.3064990021397533	GeneID:100061658,VGNC:VGNC:15259	ALKBH8	Alkylated DNA repair protein alkB homolog 8	GO:0000049,GO:0002098,GO:0005506,GO:0005634,GO:0005737,GO:0005829,GO:0006974,GO:0008270,GO:0016300,GO:0016604,GO:0016706,GO:0030488,GO:0055114	tRNA binding|tRNA wobble uridine modification|iron ion binding|nucleus|cytoplasm|cytosol|cellular response to DNA damage stimulus|zinc ion binding|tRNA (uracil) methyltransferase activity|nuclear body|oxidoreductase activity, acting on paired donors, with incorporation or reduction of molecular oxygen, 2-oxoglutarate as one donor, and incorporation of one atom each of oxygen into both donors|tRNA…
ALLC	0.0	0.0	0.0	0.0	0.0	0.0	0.0	0.0	0.0	0.0	GeneID:100072815,VGNC:VGNC:15260	ALLC	Probable allantoicase	GO:0000256,GO:0004037	allantoin catabolic process|allantoicase activity
ALMS1	4.864450359192229	4.260336151919678	5.025445709477161	4.234789416824436	4.094067112034831	3.593834834277073	3.3911928013971573	4.395126009273493	4.268948805705924	4.249980878784137	GeneID:100058956	ALMS1	Alstrom syndrome protein 1	GO:0000086,GO:0000922,GO:0005813,GO:0005829,GO:0005929,GO:0010389,GO:0016197,GO:0051393,GO:0051492,GO:0097711,GO:0120162	G2/M transition of mitotic cell cycle|spindle pole|centrosome|cytosol|cilium|regulation of G2/M transition of mitotic cell cycle|endosomal transport|alpha-actinin binding|regulation of stress fiber assembly|ciliary basal body-plasma membrane docking|positive regulation of cold-induced thermogenesis
ALOX12B	0.0	0.018827826223308492	0.01966749265954528	0.009953458730615148	0.008925733101231069	0.0	0.010009256426619671	0.0	0.0	0.009461448165238464	GeneID:100062323,VGNC:VGNC:15261	ALOX12B	Arachidonate 12-lipoxygenase, 12R-type
ALOX15	0.0	0.003635025649513425	0.0037971372494695404	0.0	0.0034465230748220235	0.0	0.0	0.0	0.0	0.003653380518204078	GeneID:100072900	ALOX15	Arachidonate 15-lipoxygenase			path:ecb00590,path:ecb00591,path:ecb04216,path:ecb04217,path:ecb04726	Arachidonic acid metabolism|Linoleic acid metabolism|Ferroptosis|Necroptosis|Serotonergic synapse
ALOX15B	0.026648424248899547	0.013264365409349995	0.06927958815525842	0.049086080616371285	0.03144127845584477	0.07976383527427483	0.0211548215620674	0.07370624185385463	0.007452338698456259	0.09331940181919272	GeneID:100073039,VGNC:VGNC:15262	ALOX15B	Arachidonate 15-lipoxygenase B	GO:0005506,GO:0005509,GO:0005622,GO:0005634,GO:0005829,GO:0005856,GO:0005886,GO:0006629,GO:0006915,GO:0008285,GO:0008289,GO:0010744,GO:0016020,GO:0016165,GO:0019369,GO:0019372,GO:0019898,GO:0030336,GO:0030850,GO:0030856,GO:0035360,GO:0036403,GO:0043651,GO:0045618,GO:0045786,GO:0045926,GO:0050473,GO:0051122,GO:0070062,GO:0090197	iron ion binding|calcium ion binding|intracellular|nucleus|cytosol|cytoskeleton|plasma membrane|lipid metabolic process|apoptotic process|negative regulation of cell proliferation|lipid binding|positive regulation of macrophage derived foam cell differentiation|membrane|linoleate 13S-lipoxygenase activity|arachidonic acid metabolic process|lipoxygenase pathway|extrinsic component of membrane|nega…
ALOX5	0.0353211917280126	0.04102296788466355	0.04897425515222968	0.03717783725347567	0.05000866456373314	0.04111453446675563	0.012462083667880729	0.02605174475614031	0.02634056773555821	0.04123011117921627	GeneID:100062042,VGNC:VGNC:15263	ALOX5	Arachidonate 5-lipoxygenase
ALOX5AP	0.0	0.014325328779901697	0.0	0.0	0.004527485356346072	0.00478576802410457	0.0	0.005306780561313261	0.0	0.0047992212552307205	GeneID:100034178	ALOX5AP	Arachidonate 5-lipoxygenase-activating protein (Fragment)	GO:0004364,GO:0004464,GO:0004602,GO:0005635,GO:0005783,GO:0005789,GO:0008047,GO:0016021,GO:0019370,GO:0031965,GO:0050544	glutathione transferase activity|leukotriene-C4 synthase activity|glutathione peroxidase activity|nuclear envelope|endoplasmic reticulum|endoplasmic reticulum membrane|enzyme activator activity|integral component of membrane|leukotriene biosynthetic process|nuclear membrane|arachidonic acid binding	path:ecb04664	Fc epsilon RI signaling pathway
ALOXE3	0.7871711917429556	0.7318534673383016	0.8221895192376646	0.9197983986915104	0.8313725887475883	0.26294817822394034	0.2202272999353496	0.15346030297851349	0.2521376689983356	0.2324612160726257	GeneID:100062351,VGNC:VGNC:15264	ALOXE3	Hydroperoxide isomerase ALOXE3
ALPK1	0.0	0.0	0.0	0.0	0.0	0.0	0.0	0.0	0.004748978959764499	0.0	GeneID:100072711,VGNC:VGNC:15265	ALPK1	Alpha-protein kinase 1	GO:0002753,GO:0004674,GO:0005524,GO:0005829,GO:0043123,GO:0045087,GO:0048029	cytoplasmic pattern recognition receptor signaling pathway|protein serine/threonine kinase activity|ATP binding|cytosol|positive regulation of I-kappaB kinase/NF-kappaB signaling|innate immune response|monosaccharide binding
ALPK2	0.009854515048501536	0.02943075822743868	0.020495523116964055	0.0259312850700445	0.020928419175106745	0.009832150020014762	0.013038326111681616	0.029982005277555138	0.046849529030201634	0.03450926182182693	GeneID:100054491,VGNC:VGNC:15266	ALPK2	Alpha-protein kinase 2	GO:0004674,GO:0005524	protein serine/threonine kinase activity|ATP binding
ALPK3	0.2954637035165555	0.27829848082960074	0.2316224309804233	0.3086023785342035	0.2145257529697232	0.6054597617960176	0.5172206004318749	0.5029021658413939	0.551698192430333	0.3729383122765588	GeneID:100068508,VGNC:VGNC:15267	ALPK3	Alpha-protein kinase 3	GO:0004674,GO:0005524,GO:0005634,GO:0007507,GO:0055013	protein serine/threonine kinase activity|ATP binding|nucleus|heart development|cardiac muscle cell development
ALPL	0.6612240801557931	0.7542495374367647	0.8451877429025514	0.6162332497807407	0.8126547743072552	0.1580587356210472	0.1749706636508485	0.1981269260402844	0.14639022264905174	0.13093730478975885	GeneID:100058275,VGNC:VGNC:50647	ALPL	Alkaline phosphatase, tissue-nonspecific isozyme	GO:0004035,GO:0016311,GO:0046658,GO:0046872	alkaline phosphatase activity|dephosphorylation|anchored component of plasma membrane|metal ion binding
ALS2	9.142581595210187	8.626512806422049	10.149040657356382	8.214609423872139	7.705498393166428	8.585575825818303	8.292587432145716	8.898320372266053	8.736234375234467	8.008841755151813	GeneID:100066250,VGNC:VGNC:15268	ALS2	Alsin
ALS2CL	0.0	0.014895837259722941	0.0	0.010499714600726616	0.009415586350594406	0.09952723982134906	0.09502717077589186	0.04966311541328082	0.11158601363448588	0.049903509992467066	GeneID:100147424,VGNC:VGNC:15269	ALS2CL	ALS2 C-terminal-like protein	GO:0005096,GO:0005737	GTPase activator activity|cytoplasm
ALS2CR12	0.7736958191802118	0.7957528834717866	0.8179057342769981	0.8368611237250104	0.8150076677974036	0.5629616952458859	0.5429370645232365	0.6526246705866778	0.6359520307130709	0.6115895846681385	GeneID:100066529	Als2cr12	Amyotrophic lateral sclerosis 2 chromosomal region candidate gene 12 protein homolog	GO:0005737,GO:0031514	cytoplasm|motile cilium
ALX1	0.013548333106754172	0.013487479735166898	0.05635592883447538	0.014260496281593734	0.012788055604138444	0.013517584880749188	0.014340438627056685	0.0	0.015155382722520212	0.06777792023383225	GeneID:100061985,VGNC:VGNC:15270	ALX1	ALX homeobox protein 1
ALX3	1.778350800838699	1.9055054317715368	1.7363809216634098	2.2290484657050835	2.4473616844097235	1.273172449336604	1.2788297034481133	1.3817411509887585	1.3515035416082732	1.0730145193502558	GeneID:100058414,VGNC:VGNC:15271	ALX3	Homeobox protein aristaless-like 3	GO:0000981,GO:0005634,GO:0007389,GO:0035115,GO:0035116,GO:0042981,GO:0043565,GO:0048701	DNA-binding transcription factor activity, RNA polymerase II-specific|nucleus|pattern specification process|embryonic forelimb morphogenesis|embryonic hindlimb morphogenesis|regulation of apoptotic process|sequence-specific DNA binding|embryonic cranial skeleton morphogenesis
ALX4	0.054771394639571536	0.07010406609775892	0.056957058742043126	0.02058944034561533	0.051697846122330346	0.03903363557945861	0.016563889492280333	0.034626490458732784	0.017505188729402398	0.05480070777306117	GeneID:100055958	ALX4	Homeobox protein aristaless-like 4	GO:0003700,GO:0005634,GO:0006357,GO:0007275,GO:0043565	DNA-binding transcription factor activity|nucleus|regulation of transcription by RNA polymerase II|multicellular organism development|sequence-specific DNA binding
ALYREF	18.15233933739201	15.938011058931632	15.946523461579675	17.62358048630646	17.364497634626268	14.544676114726839	15.06032214253464	13.783610413260444	12.790249503179428	14.783609303574538	GeneID:106782613	ALYREF	THO complex subunit 4	GO:0003723,GO:0005681,GO:0005737,GO:0006397,GO:0008380,GO:0016607,GO:0051028	RNA binding|spliceosomal complex|cytoplasm|mRNA processing|RNA splicing|nuclear speck|mRNA transport	path:ecb03013,path:ecb03015,path:ecb03040,path:ecb05168	RNA transport|mRNA surveillance pathway|Spliceosome|Herpes simplex virus 1 infection
AMACR	10.334388301318905	10.197725251767844	10.962258626108868	10.182425936370358	10.096726252453864	6.731825455152216	7.1827332902369445	7.063525688037129	7.648862414549723	7.1783398738042	GeneID:100054088	AMACR	Alpha-methylacyl-CoA racemase	GO:0005102,GO:0005737,GO:0005739,GO:0005777,GO:0005782,GO:0005829,GO:0005886,GO:0006625,GO:0006699,GO:0008111,GO:0008206,GO:0033540,GO:0043231	signaling receptor binding|cytoplasm|mitochondrion|peroxisome|peroxisomal matrix|cytosol|plasma membrane|protein targeting to peroxisome|bile acid biosynthetic process|alpha-methylacyl-CoA racemase activity|bile acid metabolic process|fatty acid beta-oxidation using acyl-CoA oxidase|intracellular membrane-bounded organelle	path:ecb00120,path:ecb04146	Primary bile acid biosynthesis|Peroxisome
AMBN	0.0	0.0	0.0	0.0	0.0	0.0	0.0	0.0	0.0	0.0	GeneID:100054155,VGNC:VGNC:15272	AMBN	Ameloblastin	GO:0005576,GO:0007155,GO:0008083,GO:0008283,GO:0030345,GO:0031214,GO:0042475	extracellular region|cell adhesion|growth factor activity|cell proliferation|structural constituent of tooth enamel|biomineral tissue development|odontogenesis of dentin-containing tooth
AMBP	0.015431459797024287	0.07681074109133365	0.0	0.0	0.0	0.015396437775518985	0.0490009878856903	0.017072602827605848	0.0	0.0	GeneID:100051766	AMBP	Protein AMBP	GO:0004867,GO:0005576,GO:0005615,GO:0005886,GO:0006898,GO:0007155,GO:0007565,GO:0009986,GO:0016032,GO:0018298,GO:0019855,GO:0019862,GO:0020037,GO:0030163,GO:0042167,GO:0042803,GO:0043231,GO:0046329,GO:0046904,GO:0050777,GO:0062023,GO:0070062,GO:0072562	serine-type endopeptidase inhibitor activity|extracellular region|extracellular space|plasma membrane|receptor-mediated endocytosis|cell adhesion|female pregnancy|cell surface|viral process|protein-chromophore linkage|calcium channel inhibitor activity|IgA binding|heme binding|protein catabolic process|heme catabolic process|protein homodimerization activity|intracellular membrane-bounded organel…
AMBRA1	8.165379202473606	7.515589868613524	6.965830838011037	7.9358799694203475	7.779054832247316	7.9023761987238625	6.9744976410849056	6.403500381665942	6.9745252088380525	6.35093645016272	GeneID:100050652,VGNC:VGNC:15273	AMBRA1	Activating molecule in BECN1-regulated autophagy protein 1	GO:0000045,GO:0000422,GO:0000423,GO:0005737,GO:0005739,GO:0005741,GO:0005776,GO:0005829,GO:0005930,GO:0006914,GO:0008285,GO:0009267,GO:0010508,GO:0010667,GO:0016236,GO:0021915,GO:0030154,GO:0031625,GO:0043524,GO:0043552,GO:0045335,GO:0048471,GO:0051020,GO:0098780	autophagosome assembly|autophagy of mitochondrion|mitophagy|cytoplasm|mitochondrion|mitochondrial outer membrane|autophagosome|cytosol|axoneme|autophagy|negative regulation of cell proliferation|cellular response to starvation|positive regulation of autophagy|negative regulation of cardiac muscle cell apoptotic process|macroautophagy|neural tube development|cell differentiation|ubiquitin protein …
AMD1	18.49128189692182	17.722719889092645	20.945299889279514	16.35789380522023	17.25751799748311	10.572079694335304	9.46888386492405	10.869252853082168	11.162403672988331	10.655253223793904	GeneID:100072355	AMD1	S-adenosylmethionine decarboxylase proenzyme	GO:0004014,GO:0005829,GO:0006557,GO:0006595,GO:0006597,GO:0008295,GO:0019810,GO:0046500	adenosylmethionine decarboxylase activity|cytosol|S-adenosylmethioninamine biosynthetic process|polyamine metabolic process|spermine biosynthetic process|spermidine biosynthetic process|putrescine binding|S-adenosylmethionine metabolic process	path:ecb00270,path:ecb00330	Cysteine and methionine metabolism|Arginine and proline metabolism
AMDHD1	0.0	0.0	0.0	0.0	0.0	0.0	0.0	0.0	0.0	0.0	GeneID:100065538	AMDHD1	Probable imidazolonepropionase	GO:0005737,GO:0019556,GO:0019557,GO:0046872,GO:0050480	cytoplasm|histidine catabolic process to glutamate and formamide|histidine catabolic process to glutamate and formate|metal ion binding|imidazolonepropionase activity	path:ecb00340	Histidine metabolism
AMDHD2	15.494133258250626	13.270403497941974	13.802059093758476	16.101522334506278	16.000847444200133	18.62234278849298	16.253024946527322	12.776443433699319	14.277207272505205	13.650007281219532	GeneID:100068441	AMDHD2	N-acetylglucosamine-6-phosphate deacetylase	GO:0005975,GO:0006046,GO:0008448,GO:0019262,GO:0046872,GO:0047419	carbohydrate metabolic process|N-acetylglucosamine catabolic process|N-acetylglucosamine-6-phosphate deacetylase activity|N-acetylneuraminate catabolic process|metal ion binding|N-acetylgalactosamine-6-phosphate deacetylase activity	path:ecb00520	Amino sugar and nucleotide sugar metabolism
AMELX	0.005235603617088791	0.00521208750408183	0.0027222657441073376	0.01377702801612038	0.0	0.002611860652461862	0.008312556063708105	0.005792412532129336	0.0	0.010476811325464156	GeneID:100049799	AMELX	Amelogenin, X isoform	GO:0001649,GO:0001837,GO:0002062,GO:0031214,GO:0032967,GO:0062023	osteoblast differentiation|epithelial to mesenchymal transition|chondrocyte differentiation|biomineral tissue development|positive regulation of collagen biosynthetic process|collagen-containing extracellular matrix
AMER1	3.547289506255627	3.6382265867687074	3.004467051584311	3.3849404881343967	3.15658789455599	2.002464090913028	1.8304076553046116	2.0448947183190955	1.7516874104221762	1.9357084455119185	GeneID:100054310,VGNC:VGNC:15274	AMER1	APC membrane recruitment protein 1
AMER2	0.0	0.0	0.0	0.0	0.0	0.0	0.0	0.0	0.0021611852325595566	0.0	GeneID:100058692	Amer2	APC membrane recruitment protein 2	GO:0005546,GO:0005886,GO:0007398,GO:0008013,GO:0016055,GO:0060828,GO:0090090	phosphatidylinositol-4,5-bisphosphate binding|plasma membrane|ectoderm development|beta-catenin binding|Wnt signaling pathway|regulation of canonical Wnt signaling pathway|negative regulation of canonical Wnt signaling pathway
AMER3	0.0	0.0	0.0	0.0	0.0	0.0	0.0	0.0	0.0	0.0	GeneID:100068013,VGNC:VGNC:15275	AMER3	APC membrane recruitment protein 3	GO:0005546,GO:0005886,GO:0008013,GO:0016055,GO:0060828	phosphatidylinositol-4,5-bisphosphate binding|plasma membrane|beta-catenin binding|Wnt signaling pathway|regulation of canonical Wnt signaling pathway
AMFR	69.86957155862918	71.26827325765147	66.56411381768353	71.2774563413751	69.69106084557693	71.53087560243144	72.1857034627016	66.31603583468551	63.24540676059498	69.18024738580772	GeneID:100061759	AMFR	E3 ubiquitin-protein ligase AMFR			path:ecb04141	Protein processing in endoplasmic reticulum
AMH	0.0	0.011764683129178952	0.0	0.0	0.011154598559190956	0.0	0.0	0.0	0.01321953982010394	0.0	GeneID:102148318	AMH	Muellerian-inhibiting factor			path:ecb04024,path:ecb04060,path:ecb04350,path:ecb04390	cAMP signaling pathway|Cytokine-cytokine receptor interaction|TGF-beta signaling pathway|Hippo signaling pathway
AMHR2	0.03587198376468944	0.010203103432391726	0.00532906612481691	0.0	0.019347996303267348	0.005112938792219503	0.010848355767773418	0.0	0.017197275604296892	0.010254623460527914	GeneID:100063905,VGNC:VGNC:15276	AMHR2	Anti-Muellerian hormone type-2 receptor
AMIGO1	1.227397198789191	1.2547969577357083	1.302162132709185	1.2049172483948127	1.2560392191692935	1.6740481737950907	1.4041395757980593	1.4310860273217458	1.5347859132469002	1.3190210598294654	GeneID:100058158,VGNC:VGNC:15277	AMIGO1	Amphoterin-induced protein 1	GO:0007156,GO:0007157,GO:0007409,GO:0007413,GO:0008076,GO:0015459,GO:0016021,GO:0030424,GO:0030425,GO:0032809,GO:0042552,GO:0043204,GO:0050772,GO:0051965,GO:1901381	homophilic cell adhesion via plasma membrane adhesion molecules|heterophilic cell-cell adhesion via plasma membrane cell adhesion molecules|axonogenesis|axonal fasciculation|voltage-gated potassium channel complex|potassium channel regulator activity|integral component of membrane|axon|dendrite|neuronal cell body membrane|myelination|perikaryon|positive regulation of axonogenesis|positive regulat…
AMIGO2	1.4799827637669811	1.1571072421232325	1.1111130967252705	1.139837207182571	1.4173750430726777	1.1452839121248883	0.9169815799768546	1.2060698730738315	1.0660013874759102	1.2424062043453237	GeneID:100050463,VGNC:VGNC:15278	AMIGO2	Amphoterin-induced protein 2	GO:0005634,GO:0005886,GO:0007156,GO:0007157,GO:0016021,GO:0043066,GO:0043069,GO:0051965	nucleus|plasma membrane|homophilic cell adhesion via plasma membrane adhesion molecules|heterophilic cell-cell adhesion via plasma membrane cell adhesion molecules|integral component of membrane|negative regulation of apoptotic process|negative regulation of programmed cell death|positive regulation of synapse assembly
AMIGO3	9.92925738147204	7.9309280509968385	8.144315170228694	9.818562467591807	8.66004528952742	9.686437351208887	8.315638833081387	7.402653057816013	7.58076859633067	7.928021175290576	GeneID:102151043,VGNC:VGNC:15279	AMIGO3	Amphoterin-induced protein 3	GO:0007157,GO:0016021,GO:0051965	heterophilic cell-cell adhesion via plasma membrane cell adhesion molecules|integral component of membrane|positive regulation of synapse assembly
AMMECR1	1.3968094725383873	1.7554551587977554	1.9541203931552933	1.5555219678732304	1.5150975004853533	0.8469631616433346	1.0618875238100058	0.9946659415189948	1.1438142879852096	1.00763089860762	GeneID:100054363	AMMECR1	AMME syndrome candidate gene 1 protein homolog	GO:0005634	nucleus
AMMECR1L	10.761682019981325	10.16178774419613	10.554614883460497	9.777802238889807	10.02081564529178	9.278949498296155	9.586869662547892	10.151933245523939	10.385484440543577	9.302393747219057	GeneID:100067484,VGNC:VGNC:15280	AMMECR1L	AMMECR1-like protein
AMN	0.8429799337849364	0.5727829504730032	0.41743772693679815	0.9013748477038114	0.5430799796238286	2.523200319460443	2.13860315879564	1.3619376947530888	1.4069724166058768	1.5529842267935905	GeneID:106782539	AMN	Protein amnionless	GO:0005768,GO:0005905,GO:0007275,GO:0015031,GO:0016021,GO:0016324	endosome|clathrin-coated pit|multicellular organism development|protein transport|integral component of membrane|apical plasma membrane
AMN1	2.418232446815945	2.016563827926743	1.8942141095404248	2.347007305452023	1.7785956234746683	1.300375130256047	1.0304942717387704	1.4071975408616315	1.3525368011966592	1.1940521189084428	GeneID:100069892	AMN1	Protein AMN1 homolog	GO:0006511,GO:0016567,GO:0019005,GO:0031146	ubiquitin-dependent protein catabolic process|protein ubiquitination|SCF ubiquitin ligase complex|SCF-dependent proteasomal ubiquitin-dependent protein catabolic process
AMOT	7.8495030876706435	8.319143084951543	8.871366626910604	7.9746602143999405	8.553024687707307	5.218530657705827	5.183818872619673	5.306113937745219	5.359121426101236	5.899386057436196	GeneID:100054069,VGNC:VGNC:15281	AMOT	Angiomotin
AMOTL1	3.7784988185931674	3.7152626273894302	3.452303769546613	3.872901073569484	3.5836295940921814	5.660933159984051	6.168073064501143	5.772004321364388	6.457567684443897	5.733453292341423	GeneID:100067270	AMOTL1	Angiomotin-like protein 1	GO:0003365,GO:0005923,GO:0008180,GO:0016055,GO:0016324,GO:0030027,GO:0030036,GO:0030334,GO:0031410,GO:0035329,GO:0042802,GO:0043536	establishment of cell polarity involved in ameboidal cell migration|bicellular tight junction|COP9 signalosome|Wnt signaling pathway|apical plasma membrane|lamellipodium|actin cytoskeleton organization|regulation of cell migration|cytoplasmic vesicle|hippo signaling|identical protein binding|positive regulation of blood vessel endothelial cell migration	path:ecb04530	Tight junction
AMOTL2	102.38844229902479	101.63444448912418	95.29720203677185	107.31494949669373	102.38498678461107	83.64791067034831	79.17784984624686	72.65486173530017	73.46966011196612	73.8035970441442	GeneID:100053062,VGNC:VGNC:15282	Amotl2	Angiomotin-like protein 2	GO:0003365,GO:0005923,GO:0016055,GO:0030036,GO:0030334,GO:0031410,GO:0035329,GO:0055037	establishment of cell polarity involved in ameboidal cell migration|bicellular tight junction|Wnt signaling pathway|actin cytoskeleton organization|regulation of cell migration|cytoplasmic vesicle|hippo signaling|recycling endosome
AMPD1	0.0	0.0	0.0	0.0	0.0	0.0	0.0	0.0	0.009706616057178137	0.008681987923488779	GeneID:100065374,VGNC:VGNC:15283	AMPD1	AMP deaminase 1	GO:0003876,GO:0005829,GO:0010033,GO:0032036,GO:0032264,GO:0043101,GO:0046872	AMP deaminase activity|cytosol|response to organic substance|myosin heavy chain binding|IMP salvage|purine-containing compound salvage|metal ion binding
AMPD2	41.45371220897028	42.46523508357145	37.677399292776066	44.91722795364682	42.167989121405284	49.83549558709978	48.628821799100436	42.31758068541462	43.273934625247314	42.63651539576348	GeneID:100061723,VGNC:VGNC:15284	AMPD2	AMP deaminase 2	GO:0003876,GO:0005829,GO:0006188,GO:0032264,GO:0043101,GO:0046872,GO:0052652,GO:0097009	AMP deaminase activity|cytosol|IMP biosynthetic process|IMP salvage|purine-containing compound salvage|metal ion binding|cyclic purine nucleotide metabolic process|energy homeostasis
AMPD3	0.4532087727908116	0.5621173684814577	0.5601447041234572	0.38709935321517697	0.4312828996911715	0.6337935673984259	0.4679096563710496	0.5055176391238626	0.6233195932539514	0.4423008834098128	GeneID:100055812,VGNC:VGNC:15285	AMPD3	AMP deaminase 3	GO:0003876,GO:0005576,GO:0005829,GO:0006196,GO:0032264,GO:0034101,GO:0034774,GO:0043101,GO:0043312,GO:0046031,GO:0046034,GO:0046039,GO:0046872,GO:0097009,GO:1904813	AMP deaminase activity|extracellular region|cytosol|AMP catabolic process|IMP salvage|erythrocyte homeostasis|secretory granule lumen|purine-containing compound salvage|neutrophil degranulation|ADP metabolic process|ATP metabolic process|GTP metabolic process|metal ion binding|energy homeostasis|ficolin-1-rich granule lumen
AMPH	0.0	0.0	0.0	0.0	0.0	0.0	0.0	0.0	0.0	0.0	GeneID:100062724,VGNC:VGNC:15286	AMPH	Amphiphysin	GO:0005543,GO:0005829,GO:0005886,GO:0006897,GO:0007268,GO:0008021,GO:0015629,GO:0030054,GO:0030672,GO:0031256,GO:0048488,GO:0061024	phospholipid binding|cytosol|plasma membrane|endocytosis|chemical synaptic transmission|synaptic vesicle|actin cytoskeleton|cell junction|synaptic vesicle membrane|leading edge membrane|synaptic vesicle endocytosis|membrane organization
AMT	2.373309464891228	2.3011679772209668	1.6973350301671999	2.405196865116018	1.7904376476000363	2.411936631488454	2.586773657017683	2.528101933057447	2.6646912611606424	1.9420353914422452	GeneID:100053253	AMT	Aminomethyltransferase, mitochondrial	GO:0004047,GO:0005654,GO:0005739,GO:0005759,GO:0006546,GO:0008483,GO:0019464	aminomethyltransferase activity|nucleoplasm|mitochondrion|mitochondrial matrix|glycine catabolic process|transaminase activity|glycine decarboxylation via glycine cleavage system	path:ecb00260,path:ecb00630,path:ecb00670	Glycine, serine and threonine metabolism|Glyoxylate and dicarboxylate metabolism|One carbon pool by folate
AMTN	0.0	0.0	0.0	0.0	0.0	0.0	0.0	0.0	0.0	0.0	GeneID:100054100	AMTN	Amelotin	GO:0005604,GO:0005788,GO:0005911,GO:0007155,GO:0031012,GO:0031214,GO:0042475,GO:0043687,GO:0044267,GO:0070169,GO:0070175	basement membrane|endoplasmic reticulum lumen|cell-cell junction|cell adhesion|extracellular matrix|biomineral tissue development|odontogenesis of dentin-containing tooth|post-translational protein modification|cellular protein metabolic process|positive regulation of biomineral tissue development|positive regulation of enamel mineralization
AMZ1	0.6726836132043447	0.5182603139702845	0.5515112959643439	0.6854676978552591	0.588925530157551	0.9454558684354344	0.7512244356309973	0.8714968941400729	0.8026396578983631	0.8057015014574567	GeneID:100059978,VGNC:VGNC:15287	AMZ1	Archaemetzincin-1	GO:0006508,GO:0008233,GO:0008237,GO:0008270	proteolysis|peptidase activity|metallopeptidase activity|zinc ion binding
AMZ2	40.9769781462124	41.53441223772672	40.95744540035656	43.95053612237119	38.879904879087725	44.68975950428977	43.826618183059985	44.223688415203654	44.865462075213536	41.80059481645724	GeneID:100062918,VGNC:VGNC:15288	AMZ2	Archaemetzincin-2	GO:0008237,GO:0008270	metallopeptidase activity|zinc ion binding
ANAPC1	0.7429679436749792	1.9290780036866704	0.9429071624762418	1.107598197242721	0.35206897274361243	0.8532304366660042	0.2856739024534173	1.2447170159271508	0.6648766869391358	0.7433655731064513	GeneID:100051869,VGNC:VGNC:15289	ANAPC1	Anaphase-promoting complex subunit 1	GO:0005654,GO:0005680,GO:0005829,GO:0007091,GO:0031145,GO:0051301,GO:0070979	nucleoplasm|anaphase-promoting complex|cytosol|metaphase/anaphase transition of mitotic cell cycle|anaphase-promoting complex-dependent catabolic process|cell division|protein K11-linked ubiquitination
ANAPC10	4.1279092176487495	3.9263600892832167	4.466425171899434	4.749476271750975	3.691200974153367	2.7512519789020358	2.2996042673883896	3.5499900714404635	3.00981708167766	2.190467672377242	GeneID:100062837,VGNC:VGNC:15290	ANAPC10	Anaphase-promoting complex subunit 10
ANAPC11	26.47457621123776	24.062176679466845	20.485862263802822	28.092255893611185	27.679478924337047	23.68733170525321	21.822766954658295	17.777139811023012	21.315728861563183	20.15957595834094	GeneID:100055053	Anapc11	Anaphase-promoting complex subunit 11	GO:0005634,GO:0005654,GO:0005680,GO:0005730,GO:0005737,GO:0006511,GO:0007049,GO:0016567,GO:0031461,GO:0034450,GO:0045842,GO:0046872,GO:0051301,GO:0061630,GO:0070979,GO:0097602	nucleus|nucleoplasm|anaphase-promoting complex|nucleolus|cytoplasm|ubiquitin-dependent protein catabolic process|cell cycle|protein ubiquitination|cullin-RING ubiquitin ligase complex|ubiquitin-ubiquitin ligase activity|positive regulation of mitotic metaphase/anaphase transition|metal ion binding|cell division|ubiquitin protein ligase activity|protein K11-linked ubiquitination|cullin family prot…	path:ecb04110,path:ecb04114,path:ecb04120,path:ecb04914,path:ecb05166	Cell cycle|Oocyte meiosis|Ubiquitin mediated proteolysis|Progesterone-mediated oocyte maturation|Human T-cell leukemia virus 1 infection
ANAPC13	23.547162246502054	24.162672167179203	24.806458173395185	23.386787077766808	21.655898930185145	12.749040461040705	12.514213276553452	12.230197650501434	11.7763560870335	12.872747763901865	GeneID:100053101	ANAPC13	Anaphase-promoting complex subunit 13	GO:0005680,GO:0007049,GO:0051301,GO:0070979	anaphase-promoting complex|cell cycle|cell division|protein K11-linked ubiquitination	path:ecb04110,path:ecb04114,path:ecb04120,path:ecb04914	Cell cycle|Oocyte meiosis|Ubiquitin mediated proteolysis|Progesterone-mediated oocyte maturation
ANAPC15	5.044416517751031	4.067804891676007	5.170507643286267	5.423758823437842	4.078714312248113	3.9325700634410543	4.8034915005397005	3.9606334542091455	3.316894255285093	3.6541845191984015	GeneID:100066106,VGNC:VGNC:15291	Anapc15	Anaphase-promoting complex subunit 15	GO:0005680,GO:0007049,GO:0051301,GO:0090266	anaphase-promoting complex|cell cycle|cell division|regulation of mitotic cell cycle spindle assembly checkpoint
ANAPC16	22.333966746233052	20.478363712767262	22.657675130649245	21.93927437542752	20.525920509479143	13.508190953596495	15.074768742383508	15.361966409283545	15.555757421934777	15.131799929927404	GeneID:100072806,VGNC:VGNC:15292	ANAPC16	Anaphase-promoting complex subunit 16	GO:0000776,GO:0000777,GO:0005654,GO:0005680,GO:0005829,GO:0007049,GO:0016567,GO:0031145,GO:0051301	kinetochore|condensed chromosome kinetochore|nucleoplasm|anaphase-promoting complex|cytosol|cell cycle|protein ubiquitination|anaphase-promoting complex-dependent catabolic process|cell division
ANAPC2	7.084895289753564	6.7390924962889365	6.487664977499576	7.878352707527306	7.3553255789214385	6.592956481440579	6.359184259430936	5.1574990353210834	5.068391371581887	5.164504903893826	GeneID:100059767,VGNC:VGNC:15293	ANAPC2	Anaphase-promoting complex subunit 2	GO:0005654,GO:0005680,GO:0005829,GO:0007049,GO:0031145,GO:0031625,GO:0031915,GO:0045773,GO:0050775,GO:0051301,GO:0070979,GO:0090129	nucleoplasm|anaphase-promoting complex|cytosol|cell cycle|anaphase-promoting complex-dependent catabolic process|ubiquitin protein ligase binding|positive regulation of synaptic plasticity|positive regulation of axon extension|positive regulation of dendrite morphogenesis|cell division|protein K11-linked ubiquitination|positive regulation of synapse maturation
ANAPC4	6.591769692893897	5.334005029177309	6.8387119411940445	5.867912880605125	5.378966648566164	4.707285758432574	3.890162033308863	5.3339719767653975	5.046654843230893	5.231821780671428	GeneID:100067388,VGNC:VGNC:15294	ANAPC4	Anaphase-promoting complex subunit 4	GO:0004842,GO:0005634,GO:0005654,GO:0005680,GO:0005829,GO:0007049,GO:0019903,GO:0031145,GO:0034399,GO:0045842,GO:0051301,GO:0070979	ubiquitin-protein transferase activity|nucleus|nucleoplasm|anaphase-promoting complex|cytosol|cell cycle|protein phosphatase binding|anaphase-promoting complex-dependent catabolic process|nuclear periphery|positive regulation of mitotic metaphase/anaphase transition|cell division|protein K11-linked ubiquitination
ANAPC5	8.477071229795552	7.257878756039783	7.474272882222905	7.818643901859452	8.017602339189365	6.562111297446657	6.6339625428348565	7.0482264811158	6.308902258692116	6.907435382236518	GeneID:100058548,VGNC:VGNC:15295	ANAPC5	Anaphase-promoting complex subunit 5	GO:0005634,GO:0005654,GO:0005680,GO:0005829,GO:0007049,GO:0019903,GO:0031145,GO:0045842,GO:0051301,GO:0061630,GO:0070979	nucleus|nucleoplasm|anaphase-promoting complex|cytosol|cell cycle|protein phosphatase binding|anaphase-promoting complex-dependent catabolic process|positive regulation of mitotic metaphase/anaphase transition|cell division|ubiquitin protein ligase activity|protein K11-linked ubiquitination
ANAPC7	20.421315930314048	17.40858927804483	19.250606761656986	20.105743694279894	17.208646822575776	14.711169188238172	14.389358773758602	14.371516061939495	14.506105672904596	13.564945476668095	GeneID:100058376,VGNC:VGNC:49338	ANAPC7	Anaphase-promoting complex subunit 7	GO:0005634,GO:0005654,GO:0005680,GO:0005829,GO:0007049,GO:0019903,GO:0031145,GO:0051301,GO:0070979	nucleus|nucleoplasm|anaphase-promoting complex|cytosol|cell cycle|protein phosphatase binding|anaphase-promoting complex-dependent catabolic process|cell division|protein K11-linked ubiquitination
ANG	0.6134941527767813	0.6573922398194396	0.6778492522971841	0.5964147156741716	0.4343005119175231	0.909651308307856	0.6358338102396033	0.8012897410915525	1.0722881241758235	0.8525312348018229	GeneID:100034041	ANG	Angiogenin	GO:0001525,GO:0003677,GO:0004519,GO:0004540,GO:0005576,GO:0005634,GO:0005730,GO:0017148,GO:0030154,GO:0030426,GO:0031410,GO:0042803,GO:0043025	angiogenesis|DNA binding|endonuclease activity|ribonuclease activity|extracellular region|nucleus|nucleolus|negative regulation of translation|cell differentiation|growth cone|cytoplasmic vesicle|protein homodimerization activity|neuronal cell body
ANGEL1	2.2139132327444777	2.256838100714996	1.7051220316683078	2.2499320558670153	2.3152497748304457	2.2453171597460067	2.1571468074646747	2.0968318069785505	1.982700250601148	2.221740071520156	GeneID:100058855,VGNC:VGNC:15296	Angel1	Protein angel homolog 1	GO:0005634,GO:0005783,GO:0005801,GO:0005829,GO:0008190,GO:0019904,GO:0048471	nucleus|endoplasmic reticulum|cis-Golgi network|cytosol|eukaryotic initiation factor 4E binding|protein domain specific binding|perinuclear region of cytoplasm
ANGEL2	7.092290397043966	6.512979578939867	7.207379617697978	6.073141127018412	5.816831602586894	5.247270231290906	4.4718277942928495	6.354505487127729	6.4103082346447655	5.659401610222638	GeneID:100050459,VGNC:VGNC:15297	ANGEL2	Protein angel homolog 2	GO:0003730,GO:0005737,GO:0015030,GO:0045930,GO:0070935	mRNA 3'-UTR binding|cytoplasm|Cajal body|negative regulation of mitotic cell cycle|3'-UTR-mediated mRNA stabilization
ANGPT1	0.0	0.0	0.004523273407087287	0.018313352276913258	0.012316831191787728	0.0	0.0	0.004812290208289578	0.004865641721164897	0.004352025712600157	GeneID:100056482,VGNC:VGNC:15298	ANGPT1	Angiopoietin-1
ANGPT2	0.7909177348441719	0.5670661771175798	0.8523103363234706	0.5909399428804399	0.40614578832138026	0.8504535126250758	0.6940177161569969	1.1153260282186102	1.219373307093498	0.9840510174731656	GeneID:100051890,VGNC:VGNC:15299	ANGPT2	Angiopoietin-2
ANGPT4	15.459690685463464	15.140692078493455	13.606686677398775	15.858639478450467	15.51657271260572	25.495003991891533	26.268918713960968	23.036237111821336	22.345799816882923	23.50909552014597	GeneID:100067818	ANGPT4	Angiopoietin-4	GO:0001525,GO:0005576,GO:0030971	angiogenesis|extracellular region|receptor tyrosine kinase binding	path:ecb04010,path:ecb04014,path:ecb04015,path:ecb04066,path:ecb04151	MAPK signaling pathway|Ras signaling pathway|Rap1 signaling pathway|HIF-1 signaling pathway|PI3K-Akt signaling pathway
ANGPTL1	1.1080560172336464	0.9366928662851052	1.3647034870381038	0.9382529777748759	1.0984623724003284	0.6052683998080607	0.8255736060234656	0.9998947007466348	1.0317536078643026	0.9785840673760924	GeneID:100052931,VGNC:VGNC:15300	ANGPTL1	Angiopoietin-related protein 1	GO:0005102,GO:0005615,GO:0007169	signaling receptor binding|extracellular space|transmembrane receptor protein tyrosine kinase signaling pathway
ANGPTL2	49.029948770013846	47.864487681169045	47.100438783337964	49.339512886609604	52.11189010485915	87.20044542061535	91.96199575222893	80.19925564099997	78.69082786342217	86.22889145840252	GeneID:100067146,VGNC:VGNC:15301	ANGPTL2	Angiopoietin-related protein 2	GO:0005102,GO:0005615,GO:0007275,GO:0062023,GO:0070062	signaling receptor binding|extracellular space|multicellular organism development|collagen-containing extracellular matrix|extracellular exosome
ANGPTL3	1.3882697514796078	1.0276664802025608	1.5177032550414438	0.9273276966753526	1.2683667836555268	1.1453869019145728	1.017301271893733	1.6934424222398017	1.4434385745512972	1.4157245238166258	GeneID:100054159,VGNC:VGNC:15302	ANGPTL3	Angiopoietin-related protein 3	GO:0001525,GO:0004857,GO:0004859,GO:0005178,GO:0005576,GO:0005615,GO:0005769,GO:0005794,GO:0006071,GO:0006631,GO:0006644,GO:0007160,GO:0007165,GO:0007229,GO:0008083,GO:0008201,GO:0008203,GO:0009395,GO:0009725,GO:0009986,GO:0010519,GO:0019915,GO:0030027,GO:0030335,GO:0042632,GO:0045766,GO:0048844,GO:0050996,GO:0051004,GO:0051005,GO:0055088,GO:0055090,GO:0055091,GO:0070328	angiogenesis|enzyme inhibitor activity|phospholipase inhibitor activity|integrin binding|extracellular region|extracellular space|early endosome|Golgi apparatus|glycerol metabolic process|fatty acid metabolic process|phospholipid metabolic process|cell-matrix adhesion|signal transduction|integrin-mediated signaling pathway|growth factor activity|heparin binding|cholesterol metabolic process|phosp…
ANGPTL4	3.4965143526600135	3.4808094917382983	2.229649315049199	3.4025483055093435	3.0719812203311934	8.721447350094506	11.07953957205796	9.512784835273514	10.614512022984464	10.46215332417984	GeneID:100067036	ANGPTL4	Angiopoietin-related protein 4	GO:0001525,GO:0004857,GO:0005615,GO:0030154,GO:0042802,GO:0051005,GO:0070328,GO:2000352	angiogenesis|enzyme inhibitor activity|extracellular space|cell differentiation|identical protein binding|negative regulation of lipoprotein lipase activity|triglyceride homeostasis|negative regulation of endothelial cell apoptotic process	path:ecb03320,path:ecb04979	PPAR signaling pathway|Cholesterol metabolism
ANGPTL5	0.0	0.0	0.0	0.0	0.0	0.0	0.0	0.0	0.01565092657175793	0.0	GeneID:100068749,VGNC:VGNC:15303	ANGPTL5	Angiopoietin-related protein 5	GO:0005576	extracellular region
ANGPTL6	1.102583300642206	0.9227870933295664	0.8624732766758311	1.201621257225104	1.2617467194939296	1.1584923433855945	0.9088499935194192	0.9499666622288921	0.9059247017621253	0.6736191513672009	GeneID:100058425	ANGPTL6	Angiopoietin-related protein 6	GO:0001525,GO:0030141,GO:0030154,GO:0070062	angiogenesis|secretory granule|cell differentiation|extracellular exosome
ANGPTL7	0.965910797215159	0.8164293412006087	1.0234076659506417	1.0262748992146773	0.8515006820281785	0.8091599922139323	0.7040939050484067	0.665377048799407	1.0600968329917602	0.9573105006940036	GeneID:100051411,VGNC:VGNC:15304	ANGPTL7	Angiopoietin-related protein 7
ANGPTL8	0.06214606048362883	0.14435616232939094	0.05385501015699993	0.10902124237466516	0.029329337815240362	0.3306934330483634	0.06577944011684697	0.18334752890403133	0.13903516010493586	0.145085081093581	GeneID:111774288	Angptl8	Angiopoietin-like protein 8	GO:0005179,GO:0005576,GO:0010954,GO:0019216,GO:0044255,GO:0045444,GO:0048469,GO:0050746,GO:0051005,GO:0070328	hormone activity|extracellular region|positive regulation of protein processing|regulation of lipid metabolic process|cellular lipid metabolic process|fat cell differentiation|cell maturation|regulation of lipoprotein metabolic process|negative regulation of lipoprotein lipase activity|triglyceride homeostasis	path:ecb04979	Cholesterol metabolism
ANHX	0.0	0.0	0.0	0.0	0.0	0.0	0.0	0.0	0.0	0.006982760929289141	GeneID:100060646,VGNC:VGNC:15305	ANHX	Anomalous homeobox protein	GO:0000976,GO:0001205,GO:0005634,GO:0005667,GO:0045892,GO:0048856	transcription regulatory region sequence-specific DNA binding|distal enhancer DNA-binding transcription activator activity, RNA polymerase II-specific|nucleus|transcription factor complex|negative regulation of transcription, DNA-templated|anatomical structure development
ANK1	0.017022084732074443	0.02118203592511449	0.019914023956738372	0.011198027744170776	0.024100311566402837	0.0254751791309012	0.02702592556753498	0.025894538278149512	0.03094191263808437	0.010644496744482512	GeneID:100055459,VGNC:VGNC:15306	ANK1	Ankyrin-1
ANK2	5.459771474406859	5.4151384910095715	5.943490134874989	5.547334020812314	5.544596626572083	4.35137136236078	4.52261425137904	4.97537080143241	4.8692354248006415	5.151853827135778	GeneID:100064198	ANK2	Ankyrin-2			path:ecb05205	Proteoglycans in cancer
ANK3	0.10151763243920804	0.09320130705236863	0.12902842951887966	0.10447933922427684	0.14479598837052268	0.4996836978182109	0.4154844596407842	0.499173691329417	0.5677962597233945	0.4525595272323617	GeneID:100062775	ANK3	Ankyrin-3			path:ecb05205	Proteoglycans in cancer
ANKAR	0.9702470047301659	0.7528253016750192	0.8865537321562375	0.8109908076390339	0.7205196511491856	0.5765562184843618	0.5172619623707287	0.6708957696773836	0.6703532675986851	0.7566266529972845	GeneID:100069288,VGNC:VGNC:15307	ANKAR	Ankyrin and armadillo repeat-containing protein	GO:0016021	integral component of membrane
ANKDD1A	0.004729282291006062	0.0	0.0	0.024889376425162445	0.0	0.004718549085704759	0.0	0.010464487388230892	0.0	0.0	GeneID:100066607,VGNC:VGNC:15308	ANKDD1A	Ankyrin repeat and death domain-containing protein 1A	GO:0007165	signal transduction
ANKDD1B	0.05653010914634676	0.07503493313215788	0.1763578653710051	0.17850478097804118	0.0948584332519823	0.36347834966193104	0.2991757563112559	0.3057614409773421	0.337255929649037	0.18225006025444654	GeneID:100073282,VGNC:VGNC:15309	ANKDD1B	Ankyrin repeat and death domain-containing protein 1B	GO:0007165	signal transduction
ANKEF1	0.3871910077613304	0.4697695150880752	0.42151578818669616	0.31839340740642263	0.3483323210746117	0.21730065167946028	0.2305283589131798	0.22087774197258664	0.12858192752267225	0.26028318493096064	GeneID:100051345,VGNC:VGNC:15310	ANKEF1	Ankyrin repeat and EF-hand domain-containing protein 1	GO:0005509	calcium ion binding
ANKFN1	0.3266486788745531	0.21021835081523424	0.24361151630632905	0.2292125648114285	0.2958611675675532	0.1481397012955357	0.10826397650074793	0.14601532121152375	0.20299691749457602	0.17826736263525922	GeneID:100070645,VGNC:VGNC:15311	ANKFN1	Ankyrin repeat and fibronectin type-III domain-containing protein 1
ANKFY1	19.088345733914185	18.925750443015094	18.911552248877022	18.514083471374537	18.235803757764973	15.647731986942336	15.89296072153015	16.391059654325204	16.540020919192475	16.275064379134985	GeneID:100072709,VGNC:VGNC:15312	ANKFY1	Rabankyrin-5	GO:0005765,GO:0005768,GO:0005769,GO:0005829,GO:0006897,GO:0010008,GO:0016020,GO:0016197,GO:0017137,GO:0034058,GO:0042147,GO:0043231,GO:0044354,GO:0046872,GO:0048549,GO:0070062,GO:0090160,GO:1901981	lysosomal membrane|endosome|early endosome|cytosol|endocytosis|endosome membrane|membrane|endosomal transport|Rab GTPase binding|endosomal vesicle fusion|retrograde transport, endosome to Golgi|intracellular membrane-bounded organelle|macropinosome|metal ion binding|positive regulation of pinocytosis|extracellular exosome|Golgi to lysosome transport|phosphatidylinositol phosphate binding
ANKH	7.136905208865576	7.256405435965578	6.878520193128531	7.119736378170384	7.028759877750058	5.271785549042984	5.4093270740484485	5.822477558965429	5.710858096265503	5.911648236285656	GeneID:100070193,VGNC:VGNC:15313	ANKH	Progressive ankylosis protein homolog	GO:0001501,GO:0005315,GO:0005886,GO:0005887,GO:0007626,GO:0015114,GO:0016021,GO:0019867,GO:0030500,GO:0030504,GO:0055085	skeletal system development|inorganic phosphate transmembrane transporter activity|plasma membrane|integral component of plasma membrane|locomotory behavior|phosphate ion transmembrane transporter activity|integral component of membrane|outer membrane|regulation of bone mineralization|inorganic diphosphate transmembrane transporter activity|transmembrane transport
ANKHD1	14.293531951054685	14.571813938465713	15.839229919864788	13.620130331120686	13.79296472815115	10.85722714071312	10.343348042126095	11.595170555594716	11.877196378371012	11.615100163215995	GeneID:100072419	ANKHD1	Ankyrin repeat and KH domain-containing protein 1	GO:0003723,GO:0005737,GO:0045087	RNA binding|cytoplasm|innate immune response
ANKIB1	12.917328354490525	12.699464909261515	14.632275660398044	11.806243940362695	11.335709518886054	8.320647150383557	7.776214951694543	10.11107470324226	9.838290299378158	9.173523074486988	GeneID:100061269,VGNC:VGNC:15314	ANKIB1	Ankyrin repeat and IBR domain-containing protein 1	GO:0000151,GO:0000209,GO:0005737,GO:0006511,GO:0031624,GO:0032436,GO:0046872,GO:0061630	ubiquitin ligase complex|protein polyubiquitination|cytoplasm|ubiquitin-dependent protein catabolic process|ubiquitin conjugating enzyme binding|positive regulation of proteasomal ubiquitin-dependent protein catabolic process|metal ion binding|ubiquitin protein ligase activity
ANKK1	0.0	0.0	0.0	0.0	0.0	0.0	0.0	0.0	0.0	0.0	GeneID:100054819	ANKK1	Ankyrin repeat and protein kinase domain-containing protein 1	GO:0004674,GO:0005524	protein serine/threonine kinase activity|ATP binding
ANKLE2	17.471578751415883	17.518017148875597	17.912317056989178	17.41080723896183	16.993475172347	14.595677058021595	13.89040200958251	14.523595251525304	14.258689776874983	14.515491876164482	GeneID:100061570,VGNC:VGNC:15315	ANKLE2	Ankyrin repeat and LEM domain-containing protein 2	GO:0005783,GO:0005789,GO:0007084,GO:0007417,GO:0016020,GO:0019888,GO:0030176,GO:0035307,GO:0042326,GO:0043066,GO:0050790,GO:0051301,GO:0051721	endoplasmic reticulum|endoplasmic reticulum membrane|mitotic nuclear envelope reassembly|central nervous system development|membrane|protein phosphatase regulator activity|integral component of endoplasmic reticulum membrane|positive regulation of protein dephosphorylation|negative regulation of phosphorylation|negative regulation of apoptotic process|regulation of catalytic activity|cell divisio…
ANKMY1	0.13659575335358035	0.1019866673311175	0.0901449804236838	0.10230205364204574	0.14380715605073344	0.15201102486181284	0.21131192951208114	0.17727864128100096	0.2262588740203645	0.2260292653384349	GeneID:100146642	ANKMY1	Ankyrin repeat and MYND domain-containing protein 1	GO:0046872	metal ion binding
ANKMY2	16.711666999991348	16.181411306945314	18.429238620798426	15.618402755528534	15.829564912322153	10.71357667394548	11.170588939239588	12.157348366850858	12.13538566068154	11.77674097026108	GeneID:100052981,VGNC:VGNC:15316	ANKMY2	Ankyrin repeat and MYND domain-containing protein 2	GO:0005929,GO:0019899,GO:0046872	cilium|enzyme binding|metal ion binding
ANKRA2	8.423563356685102	8.204219009221381	9.119955144781203	7.609319797504042	8.19180251472345	5.5483896113278375	5.9343828448957066	5.759074665593995	6.7713146816130445	6.859209761208723	GeneID:100073292,VGNC:VGNC:15317	ANKRA2	Ankyrin repeat family A protein 2	GO:0005634,GO:0005829,GO:0005856,GO:0016020,GO:0019901,GO:0031625,GO:0042826,GO:0043254,GO:0050750,GO:1990393	nucleus|cytosol|cytoskeleton|membrane|protein kinase binding|ubiquitin protein ligase binding|histone deacetylase binding|regulation of protein complex assembly|low-density lipoprotein particle receptor binding|3M complex
ANKRD1	13.961841650251381	15.747946494915034	17.312432144547287	15.719672014140274	13.407911517867568	20.194864392704023	18.615988691690603	22.748094680404034	22.159420824302707	21.00374274644305	GeneID:100071482,VGNC:VGNC:15318	ANKRD1	Ankyrin repeat domain-containing protein 1	GO:0001650,GO:0002039,GO:0003677,GO:0003713,GO:0003714,GO:0003779,GO:0005634,GO:0005667,GO:0005737,GO:0005829,GO:0006357,GO:0031432,GO:0031674,GO:0035690,GO:0035914,GO:0035994,GO:0042826,GO:0043065,GO:0043517,GO:0045445,GO:0048471,GO:0050714,GO:0055008,GO:0061629,GO:0070412,GO:0071222,GO:0071260,GO:0071347,GO:0071356,GO:0071560,GO:2000279	fibrillar center|p53 binding|DNA binding|transcription coactivator activity|transcription corepressor activity|actin binding|nucleus|transcription factor complex|cytoplasm|cytosol|regulation of transcription by RNA polymerase II|titin binding|I band|cellular response to drug|skeletal muscle cell differentiation|response to muscle stretch|histone deacetylase binding|positive regulation of apoptoti…
ANKRD10	7.465021093453831	6.829563730934489	7.487222056104175	6.457279304044374	6.506131789512023	10.16279948086108	9.274990430714713	10.013630541543346	10.650129471111027	10.461276415917247	GeneID:100066458,VGNC:VGNC:15319	ANKRD10	Ankyrin repeat domain-containing protein 10
ANKRD11	18.103768945047747	18.16482216946494	19.076318413472034	18.21152180796765	17.599165229032046	13.7410421526633	13.472030438540113	14.963701413359823	14.778140160792903	14.94170579591482	GeneID:100050107	ANKRD11	Ankyrin repeat domain-containing protein 11	GO:0001701,GO:0001894,GO:0005634,GO:0005654,GO:0005829,GO:0005886,GO:0035264,GO:0042475,GO:0048705,GO:0060325,GO:0060348	in utero embryonic development|tissue homeostasis|nucleus|nucleoplasm|cytosol|plasma membrane|multicellular organism growth|odontogenesis of dentin-containing tooth|skeletal system morphogenesis|face morphogenesis|bone development
ANKRD12	5.203311714638625	4.540630361603415	4.941424475219407	4.362540100121281	4.400330222316054	3.9734458243661352	3.948528293625836	5.145614354864908	5.121752776985872	4.861801133798819	GeneID:100049929,VGNC:VGNC:15320	ANKRD12	Ankyrin repeat domain-containing protein 12	GO:0005654,GO:0005829	nucleoplasm|cytosol
ANKRD13A	41.575762477501186	41.541729355701584	39.58794280515881	41.7624160788266	40.191314185368206	50.16294636774296	48.90543827286314	51.726552701354606	54.89164873641493	50.134603212806645	GeneID:100066442,VGNC:VGNC:15321	ANKRD13A	Ankyrin repeat domain-containing protein 13A	GO:0005770,GO:0005886	late endosome|plasma membrane
ANKRD13B	5.487403968199952	4.8312597275766915	4.848181424407044	5.814741945882401	4.9062573606349495	2.605363502245124	3.129010608736613	2.3030250119573203	2.3905605373155034	2.7112793950689933	GeneID:100072173,VGNC:VGNC:15322	ANKRD13B	Ankyrin repeat domain-containing protein 13B	GO:0005769,GO:0005770,GO:0005886,GO:0043231	early endosome|late endosome|plasma membrane|intracellular membrane-bounded organelle
ANKRD13C	7.6614361899495504	7.214883729292714	8.428077935744582	6.823517276503369	6.532722255735544	4.820658622191616	4.63465837272884	5.819664480110707	5.802459478496036	5.618794409148049	GeneID:100053662,VGNC:VGNC:15323	ANKRD13C	Ankyrin repeat domain-containing protein 13C	GO:0005102,GO:0005783,GO:0005789,GO:0006621,GO:0010869,GO:0048471,GO:2000209	signaling receptor binding|endoplasmic reticulum|endoplasmic reticulum membrane|protein retention in ER lumen|regulation of receptor biosynthetic process|perinuclear region of cytoplasm|regulation of anoikis
ANKRD13D	7.125463458386762	7.133142581878147	6.197292781612407	7.909102339458351	6.988991933932215	10.131984082542877	9.377464002043347	7.3981361756126205	8.271647585563688	7.2987842230496325	GeneID:100059036,VGNC:VGNC:15324	ANKRD13D	Ankyrin repeat domain-containing protein 13D	GO:0005770,GO:0005886	late endosome|plasma membrane
ANKRD16	5.7397123146460665	5.173862775704035	5.912341279879279	5.047839019757039	4.874836520251434	6.473644949905458	5.213950159119143	6.086044702755675	5.959323857265852	5.2434116193321225	GeneID:100070343,VGNC:VGNC:15325	Ankrd16	Ankyrin repeat domain-containing protein 16	GO:0005634,GO:0005737,GO:0006400	nucleus|cytoplasm|tRNA modification
ANKRD17	11.042663482035604	11.181417109074992	12.638541977575846	10.355683774304753	10.467640280296164	8.831880138759264	8.908894175698936	10.298749407559338	10.494561057991758	10.235919804630703	GeneID:100055546	ANKRD17	Ankyrin repeat domain-containing protein 17	GO:0000785,GO:0001955,GO:0003682,GO:0003723,GO:0005634,GO:0005737,GO:0006275,GO:0016020,GO:0016032,GO:0031965,GO:0042742,GO:0043123,GO:0045087,GO:0045787,GO:0051151,GO:1900087,GO:1900245,GO:1900246	chromatin|blood vessel maturation|chromatin binding|RNA binding|nucleus|cytoplasm|regulation of DNA replication|membrane|viral process|nuclear membrane|defense response to bacterium|positive regulation of I-kappaB kinase/NF-kappaB signaling|innate immune response|positive regulation of cell cycle|negative regulation of smooth muscle cell differentiation|positive regulation of G1/S transition of m…
ANKRD2	0.5868363711382664	0.4108663214520669	0.4627202181947774	0.6516218483007931	0.6999904596626363	0.6755821542598606	0.4846302832219381	0.6635158542573107	0.6203761939815684	0.5097240087211734	GeneID:100070700,VGNC:VGNC:15326	ANKRD2	Ankyrin repeat domain-containing protein 2	GO:0000122,GO:0000791,GO:0001817,GO:0003682,GO:0005634,GO:0005737,GO:0005829,GO:0006357,GO:0006936,GO:0007517,GO:0008307,GO:0010832,GO:0016605,GO:0031432,GO:0031674,GO:0035914,GO:0043231,GO:0043422,GO:0043619,GO:0045445,GO:0045662,GO:0061629,GO:1902253,GO:2000291	negative regulation of transcription by RNA polymerase II|euchromatin|regulation of cytokine production|chromatin binding|nucleus|cytoplasm|cytosol|regulation of transcription by RNA polymerase II|muscle contraction|muscle organ development|structural constituent of muscle|negative regulation of myotube differentiation|PML body|titin binding|I band|skeletal muscle cell differentiation|intracellul…
ANKRD22	0.0	0.0	0.0	0.0	0.0	0.0	0.0	0.0	0.0	0.0	GeneID:100071652,VGNC:VGNC:15327	ANKRD22	Ankyrin repeat domain-containing protein 22
ANKRD23	0.8580551545097349	0.9483650389047156	0.9555296038961182	0.9529389002066044	0.7333781625083869	1.3886472657626476	1.1871241523455842	0.9866841236801732	1.1261047601624197	0.9328738905447092	GeneID:100051256,VGNC:VGNC:15328	ANKRD23	Ankyrin repeat domain-containing protein 23	GO:0005654,GO:0005829,GO:0009612,GO:0014704,GO:0015629,GO:0030016,GO:0031432	nucleoplasm|cytosol|response to mechanical stimulus|intercalated disc|actin cytoskeleton|myofibril|titin binding
ANKRD24	0.009413049032923613	0.0	0.009788678748059656	0.0	0.0	0.018783371841627653	0.004981692245329497	0.0364494593365728	0.02105917525879069	0.009418086807927564	GeneID:100146929	ANKRD24	Ankyrin repeat domain-containing protein 24
ANKRD27	19.024933235271465	18.388650110714572	19.36880332095355	18.772590095145954	17.89842890107214	15.951648228524652	14.853022893542285	16.316646509775428	15.859977554510213	16.570914850457505	GeneID:100055611,VGNC:VGNC:15329	ANKRD27	Ankyrin repeat domain-containing protein 27	GO:0005764,GO:0005769,GO:0005770,GO:0005886,GO:0015031,GO:0030659,GO:0042470	lysosome|early endosome|late endosome|plasma membrane|protein transport|cytoplasmic vesicle membrane|melanosome
ANKRD28	5.668782515295751	5.263799175572927	6.633717845763093	4.8152799959782415	4.966247438486484	3.4894693185614125	3.1655236987242836	4.060598716104709	3.718893997130075	4.1294803571785925	GeneID:100052418,VGNC:VGNC:15330	ANKRD28	Serine/threonine-protein phosphatase 6 regulatory ankyrin repeat subunit A	GO:0000139,GO:0005654,GO:0005829,GO:0048208	Golgi membrane|nucleoplasm|cytosol|COPII vesicle coating
ANKRD29	0.0	0.0	0.008546977602347407	0.0	0.0	0.0	0.0	0.0	0.0	0.008223395524168843	GeneID:100059056,VGNC:VGNC:15331	ANKRD29	Ankyrin repeat domain-containing protein 29
ANKRD31	0.0026022137324007762	0.0077715770727909625	0.005412111244967989	0.019172987018912038	0.01228094026091086	0.0	0.0027543525856604497	0.011515841562672435	0.008732634058282267	0.015621638475787106	GeneID:100073283	ANKRD31	Putative ankyrin repeat domain-containing protein 31
ANKRD33	0.259596473582398	0.4651748571956956	0.5399114516750803	0.44811699033303337	0.7154845993927166	0.4662131650984376	0.3297285888566925	0.5973857365542244	0.2787732279960442	0.19739890944543012	GeneID:100062582	ANKRD33	Photoreceptor ankyrin repeat protein	GO:0000122,GO:0005634,GO:0005829,GO:0035914,GO:2000678	negative regulation of transcription by RNA polymerase II|nucleus|cytosol|skeletal muscle cell differentiation|negative regulation of transcription regulatory region DNA binding
ANKRD33B	0.006138455765044629	0.00407392294849831	0.002127804047446321	0.0	0.001931330174922682	0.002041508137000973	0.002165780529848369	0.006791283432021334	0.0	0.006141741008636563	GeneID:100070835	Ankrd33b	Ankyrin repeat domain-containing protein 33B	GO:0003677	DNA binding
ANKRD34A	0.6991773016306945	0.5538358076903234	0.4534465694141428	0.569751716738111	0.3548076920913961	0.7275943967364311	0.8037154468595941	0.6238186593212861	0.6475542225348572	0.49645589948142893	GeneID:100065323,VGNC:VGNC:15332	Ankrd34a	Ankyrin repeat domain-containing protein 34A
ANKRD34B	0.02259545983480674	0.0168704779525685	0.041119988778290206	0.02378318191737745	0.015995620706166568	0.016908134223775392	0.0	0.012499248824831343	0.018956732844340463	0.016955664533744173	GeneID:100073257,VGNC:VGNC:15333	ANKRD34B	Ankyrin repeat domain-containing protein 34B	GO:0005634,GO:0005737	nucleus|cytoplasm
ANKRD34C	0.0	0.0	0.0	0.0	0.0	0.0	0.0	0.004268150706901462	0.0	0.0	GeneID:100059741,VGNC:VGNC:15334	ANKRD34C	Ankyrin repeat domain-containing protein 34C
ANKRD35	0.3716868611350774	0.2241451565245033	0.21555873110134646	0.2971801073027305	0.20914823774911792	0.1675926497169203	0.17022876685884925	0.20560796709661666	0.15591558170981126	0.22885279042169274	GeneID:100065173,VGNC:VGNC:15335	ANKRD35	Ankyrin repeat domain-containing protein 35
ANKRD37	7.923011939569468	5.928128439470606	5.274125678969902	7.117774586309773	6.954439988200457	9.919051006893136	10.042112364177322	11.557229270893073	11.685358631251875	10.047918470674912	GeneID:100630630	ANKRD37	Ankyrin repeat domain-containing protein 37	GO:0005634,GO:0005739,GO:0005829	nucleus|mitochondrion|cytosol
ANKRD39	23.10075276224423	21.320621718819	21.136922347833842	23.965537954249722	24.40126397517613	32.34811133312697	32.434429106852605	27.735429009544287	27.034752715104066	26.48279007277841	GeneID:100062047	ANKRD39	Ankyrin repeat domain-containing protein 39
ANKRD40	20.80182023553049	20.81393973262596	20.933609255579462	21.767715102857043	19.391457952780442	20.603484266959807	20.644549030270664	19.852457356940306	21.637013558092928	20.439128286302125	GeneID:100070058,VGNC:VGNC:15336	Ankrd40	Ankyrin repeat domain-containing protein 40
ANKRD42	1.7206690496404728	1.5582732165735151	1.8135674670369728	1.5290229243046791	1.4151405495853475	0.9804543581394836	0.8921336565847372	1.0141410192504232	1.047108549540298	1.138658806082658	GeneID:100061659	Ankrd42	Ankyrin repeat domain-containing protein 42	GO:0005634,GO:0051059,GO:0051091,GO:0051092,GO:1900017	nucleus|NF-kappaB binding|positive regulation of DNA-binding transcription factor activity|positive regulation of NF-kappaB transcription factor activity|positive regulation of cytokine production involved in inflammatory response
ANKRD44	0.6298543091569542	0.5271009245896454	0.6732553980809618	0.5942889775994652	0.7532031948794007	0.2628868859276305	0.2842017386160194	0.28040159691116456	0.2694751105564694	0.2786902212649568	GeneID:100070473	ANKRD44	Serine/threonine-protein phosphatase 6 regulatory ankyrin repeat subunit B
ANKRD45	0.9401779889715184	0.8468165261221858	1.113785542553786	0.7467297026754857	0.7736473451405069	0.6150546451340749	0.4702336585616553	0.7391658394579839	0.6510512533602564	0.6994808650610801	GeneID:100060817,VGNC:VGNC:15337	ANKRD45	Ankyrin repeat domain-containing protein 45
ANKRD46	6.581103757766545	6.4654152506615175	6.4718477656554905	6.004241596996418	5.787153583407452	4.857007561150832	5.671597165559128	6.272769609481366	5.7422770526630655	6.013304285965643	GeneID:100055980,VGNC:VGNC:15338	ANKRD46	Ankyrin repeat domain-containing protein 46	GO:0016021	integral component of membrane
ANKRD49	1.6892223935264539	1.6103290393714118	1.793874234573939	1.532988845262031	1.4704814557463188	1.2506417676940749	0.8718786644258281	1.1028325889891732	1.4756172059931074	0.9674928791669476	GeneID:100060970,VGNC:VGNC:15339	ANKRD49	Ankyrin repeat domain-containing protein 49	GO:0005634,GO:0007283,GO:0030154,GO:0045893	nucleus|spermatogenesis|cell differentiation|positive regulation of transcription, DNA-templated
ANKRD50	3.002371069163127	2.867714648985036	3.521760967128712	2.8537165284975563	2.7775728097620838	2.1716598553851707	2.3265903633380325	2.9229680734885566	2.731117603080349	2.5383374548032203	GeneID:100063702,VGNC:VGNC:15340	ANKRD50	Ankyrin repeat domain-containing protein 50	GO:0005768,GO:0015031,GO:1990126	endosome|protein transport|retrograde transport, endosome to plasma membrane
ANKRD52	6.9714731761555075	6.911432461897562	6.621983295966379	7.568264601927098	6.96159527823969	7.169191445205095	6.727443789442358	6.451798774334704	5.998770549393472	6.522862608569057	GeneID:100059440,VGNC:VGNC:15341	Ankrd52	Serine/threonine-protein phosphatase 6 regulatory ankyrin repeat subunit C
ANKRD53	0.6230888110541439	0.6428461659543532	0.388771981209478	0.5664083492760975	0.5346578129033063	0.4860365820222162	0.5396054733247693	0.7332226201143343	0.6272974243041158	0.6234222823052326	GeneID:100060148	ANKRD53	Ankyrin repeat domain-containing protein 53	GO:0000922,GO:0005737,GO:0005819,GO:0007080,GO:0031116,GO:0051301,GO:0060236,GO:1902412	spindle pole|cytoplasm|spindle|mitotic metaphase plate congression|positive regulation of microtubule polymerization|cell division|regulation of mitotic spindle organization|regulation of mitotic cytokinesis
ANKRD54	15.207340798139189	15.089978718979378	13.569663946940697	15.1456871640251	15.554006486900734	12.537495113243814	12.831251966938606	10.892951405556543	10.451454451323864	10.778042273744457	GeneID:100054842	ANKRD54	Ankyrin repeat domain-containing protein 54	GO:0005634,GO:0005737,GO:0006913,GO:0019887,GO:0030496,GO:0044877,GO:0045648,GO:1902531	nucleus|cytoplasm|nucleocytoplasmic transport|protein kinase regulator activity|midbody|protein-containing complex binding|positive regulation of erythrocyte differentiation|regulation of intracellular signal transduction
ANKRD55	0.8769436470196722	0.6921680817062962	1.1399228362142666	0.7252456114420772	0.8218207469126165	0.8124567332412473	0.5900790915879828	0.7276552632424688	0.5325228959310427	0.4888443740048915	GeneID:100061880,VGNC:VGNC:15342	ANKRD55	Ankyrin repeat domain-containing protein 55
ANKRD6	0.13129013506215118	0.04863272015106411	0.10477829670473966	0.12212259101977878	0.14121419986588676	0.07920456751294931	0.06463536482419482	0.12160708147577845	0.08880103543791537	0.04887828848496612	GeneID:100071064	ANKRD6	Ankyrin repeat domain-containing protein 6	GO:0005634,GO:0005737,GO:0043231,GO:0090090,GO:2000096	nucleus|cytoplasm|intracellular membrane-bounded organelle|negative regulation of canonical Wnt signaling pathway|positive regulation of Wnt signaling pathway, planar cell polarity pathway
ANKRD60	0.02923739927379264	0.014553038632393609	0.0	0.07693563118468362	0.0965885025417204	0.014585522191612648	0.0	0.08086702620478071	0.04905813567403696	0.014626523426973622	GeneID:100147467	ANKRD60	Ankyrin repeat domain-containing protein 60
ANKRD61	0.7955054227626274	0.6655601660496616	0.7304443565496878	0.6324444902206935	0.7109252634251239	0.8443617090735793	0.6807779055850689	0.7396650658096116	0.9655983276261828	0.7705291111478008	GeneID:100629209,VGNC:VGNC:15343	Ankrd61	Ankyrin repeat domain-containing protein 61
ANKRD63	0.0647076072139858	0.03757656470191418	0.06728977798351117	0.04540595928148301	0.08143530499710741	0.059180689281011674	0.06278318575605073	0.04176042020078858	0.03619148365556416	0.03237111905733464	GeneID:111768309	ANKRD63	Ankyrin repeat domain-containing protein 63
ANKRD65	0.08385658542394935	0.05008796230446848	0.058135266816184465	0.035305790467440555	0.04749053638074712	0.05577751409694004	0.06509013460664051	0.055664863710367565	0.06878910241718758	0.033560585870818616	GeneID:100147581	ANKRD65	Ankyrin repeat domain-containing protein 65
ANKRD66	0.0	0.0	0.0	0.0	0.0	0.0	0.0	0.0	0.0	0.0	GeneID:100629193	ANKRD66	Ankyrin repeat domain-containing protein 66
ANKRD7	0.0	0.0	0.0	0.0	0.0	0.0	0.0	0.0	0.0	0.0	GeneID:100071298	ANKRD7	Ankyrin repeat domain-containing protein 7
ANKRD9	1.9512309340347358	1.4142521667638168	1.228136579125305	1.3691977829834197	1.6640244220625084	2.3395785325437997	1.8297921673503423	1.6474634913568953	2.0103615181423065	1.866649108519896	GeneID:106782552	ANKRD9	Ankyrin repeat domain-containing protein 9	GO:0005829,GO:0016020,GO:0043194,GO:0043687,GO:0044325,GO:0072659	cytosol|membrane|axon initial segment|post-translational protein modification|ion channel binding|protein localization to plasma membrane
ANKS1A	8.640184099058251	7.477578176834966	7.675604627168518	8.131958455329608	8.058904792975179	10.766163009162725	10.36993815235742	9.946181666211476	10.984957597267444	9.817721925396404	GeneID:100062898,VGNC:VGNC:15344	ANKS1A	Ankyrin repeat and SAM domain-containing protein 1A	GO:0005654,GO:0005829,GO:0006929,GO:0016322,GO:0043005,GO:0046875,GO:0048013,GO:1901187	nucleoplasm|cytosol|substrate-dependent cell migration|neuron remodeling|neuron projection|ephrin receptor binding|ephrin receptor signaling pathway|regulation of ephrin receptor signaling pathway
ANKS1B	0.05798863418830447	0.04873157529803639	0.03994073803547739	0.04042696184899722	0.054734547236544896	0.06311675756440893	0.04703062342090924	0.07415405193251058	0.06065487239865532	0.059526673551752174	GeneID:100052606	ANKS1B	Ankyrin repeat and sterile alpha motif domain-containing protein 1B	GO:0005829,GO:0005886,GO:0014069,GO:0015030,GO:0030054,GO:0043197,GO:0043231,GO:0045211,GO:0046875,GO:1900383	cytosol|plasma membrane|postsynaptic density|Cajal body|cell junction|dendritic spine|intracellular membrane-bounded organelle|postsynaptic membrane|ephrin receptor binding|regulation of synaptic plasticity by receptor localization to synapse
ANKS3	6.6727090857537705	6.632565457507706	6.306719097649737	7.469818226881264	6.693713658376357	4.78162035848368	4.245269251869422	4.318621058146056	4.200755411043625	3.8186687226190954	GeneID:100066145,VGNC:VGNC:15345	Anks3	Ankyrin repeat and SAM domain-containing protein 3
ANKS4B	0.010890388647846937	0.04336589454615698	0.02264994382636921	0.011462837944271527	0.025698160519451063	0.03259701804753304	0.011527097008811205	0.04217005316670299	0.018273245127789484	0.016344325621604934	GeneID:100057947,VGNC:VGNC:15346	ANKS4B	Ankyrin repeat and SAM domain-containing protein 4B	GO:0005789,GO:0005886,GO:0005902,GO:0005903,GO:0030154,GO:0034622,GO:0034976,GO:1904106,GO:1904970	endoplasmic reticulum membrane|plasma membrane|microvillus|brush border|cell differentiation|cellular protein-containing complex assembly|response to endoplasmic reticulum stress|protein localization to microvillus|brush border assembly
ANKS6	7.445940637837884	6.77950196952466	6.625738211320879	7.107961835766447	6.743942872193682	7.6595001735052115	7.378559757246367	7.204144379344244	6.65402880910093	7.091581355583304	GeneID:100063895,VGNC:VGNC:15347	ANKS6	Ankyrin repeat and SAM domain-containing protein 6	GO:0005737,GO:0005929	cytoplasm|cilium
ANKUB1	0.2688756971248086	0.2789382539028234	0.2148545518896832	0.25023958088511405	0.2671447195242371	0.18072621682097406	0.19172753442904056	0.17221991043060306	0.2406149339614013	0.1557481876559717	GeneID:100058185	ANKUB1	Protein ANKUB1
ANKZF1	3.6959515718210687	4.140263134125645	3.9513544444052457	4.352350020979472	3.6693817132104862	2.9389005257017566	3.286786175243829	3.70042860409043	2.9467294475019097	3.0030702666154783	GeneID:100056175,VGNC:VGNC:15348	ANKZF1	Ankyrin repeat and zinc finger domain-containing protein 1	GO:0003676,GO:0005737,GO:0016020,GO:0030433,GO:0036266,GO:0046872,GO:0070301,GO:0071630,GO:0072671	nucleic acid binding|cytoplasm|membrane|ubiquitin-dependent ERAD pathway|Cdc48p-Npl4p-Vms1p AAA ATPase complex|metal ion binding|cellular response to hydrogen peroxide|nuclear protein quality control by the ubiquitin-proteasome system|mitochondria-associated ubiquitin-dependent protein catabolic process
ANLN	3.0108482788179454	2.899116278106169	3.635731559470476	2.4131773454068464	2.6109647068986725	3.4292229989619467	3.8718688370103402	4.226028446476463	4.0124465376508445	4.054778593871313	GeneID:100070572,VGNC:VGNC:15349	ANLN	Anillin
ANO1	0.0	0.008289892267793642	0.0	0.004382508080862781	0.0	0.004154197988894338	0.0	0.0	0.004657522847626322	0.0	GeneID:100061836,VGNC:VGNC:15350	ANO1	Anoctamin-1	GO:0005227,GO:0005229,GO:0005247,GO:0005254,GO:0005737,GO:0005886,GO:0006812,GO:0006821,GO:0007200,GO:0007275,GO:0015111,GO:0015705,GO:0016324,GO:0034220,GO:0034605,GO:0034707,GO:0035774,GO:0046983,GO:0050965,GO:0070062,GO:1902476	calcium activated cation channel activity|intracellular calcium activated chloride channel activity|voltage-gated chloride channel activity|chloride channel activity|cytoplasm|plasma membrane|cation transport|chloride transport|phospholipase C-activating G protein-coupled receptor signaling pathway|multicellular organism development|iodide transmembrane transporter activity|iodide transport|apica…
ANO10	18.86833968258653	18.463481204807675	17.835903109709548	18.318960965037206	18.709214930208734	17.421910831281842	16.549708080043786	17.53982512657067	17.381008085284815	17.287041832101732	GeneID:100054874	ANO10	Anoctamin-10	GO:0005227,GO:0005229,GO:0005622,GO:0005886,GO:0006812,GO:0006821,GO:0016020,GO:0016021,GO:0034220	calcium activated cation channel activity|intracellular calcium activated chloride channel activity|intracellular|plasma membrane|cation transport|chloride transport|membrane|integral component of membrane|ion transmembrane transport
ANO2	0.010951358565630141	0.0	0.0	0.01729051908522749	0.0	0.0163897563416815	0.0	0.00605802035818272	0.01225036534648928	0.0	GeneID:100051900,VGNC:VGNC:15351	ANO2	Anoctamin-2	GO:0005229,GO:0005654,GO:0005886,GO:0034220,GO:0034707,GO:0042803,GO:0046982,GO:0097730	intracellular calcium activated chloride channel activity|nucleoplasm|plasma membrane|ion transmembrane transport|chloride channel complex|protein homodimerization activity|protein heterodimerization activity|non-motile cilium
ANO3	0.02723267561869027	0.01742808727214861	0.020228143790383717	0.008189757500860347	0.007344139519224881	0.009703882318030007	0.00411783406735826	0.02152063108584467	0.015231453873603987	0.029193482453212342	GeneID:100072243,VGNC:VGNC:15352	ANO3	Anoctamin-3	GO:0005229,GO:0005886,GO:0016021,GO:0016048,GO:0017128,GO:0034220,GO:0046983,GO:0050982,GO:0061590,GO:0061591	intracellular calcium activated chloride channel activity|plasma membrane|integral component of membrane|detection of temperature stimulus|phospholipid scramblase activity|ion transmembrane transport|protein dimerization activity|detection of mechanical stimulus|calcium activated phosphatidylcholine scrambling|calcium activated galactosylceramide scrambling
ANO4	0.0	0.0	0.0	0.0	0.0	0.0	0.0	0.0	0.0	0.0	GeneID:100066706,VGNC:VGNC:15353	ANO4	Anoctamin-4	GO:0005229,GO:0005622,GO:0005886,GO:0016021,GO:0017128,GO:0046983,GO:0061589,GO:0061590,GO:0061591	intracellular calcium activated chloride channel activity|intracellular|plasma membrane|integral component of membrane|phospholipid scramblase activity|protein dimerization activity|calcium activated phosphatidylserine scrambling|calcium activated phosphatidylcholine scrambling|calcium activated galactosylceramide scrambling
ANO5	0.3202816343365376	0.31401210941602986	0.3280161386502779	0.2834848520119867	0.2816967693316583	0.35586778805017344	0.30561990432079544	0.34092162600945186	0.4614111323387962	0.43940910101553776	GeneID:100072055,VGNC:VGNC:15354	ANO5	Anoctamin-5	GO:0005229,GO:0005622,GO:0005789,GO:0005886,GO:0006821,GO:0016021,GO:0031982,GO:0034220,GO:0046983	intracellular calcium activated chloride channel activity|intracellular|endoplasmic reticulum membrane|plasma membrane|chloride transport|integral component of membrane|vesicle|ion transmembrane transport|protein dimerization activity
ANO6	62.226727807012225	63.02606099144107	66.7099415477322	56.86081704014164	58.33984117559436	58.23158776836578	56.878610766095456	67.16485476240221	69.78185035678648	66.84942026306359	GeneID:100055262,VGNC:VGNC:15355	ANO6	Anoctamin-6	GO:0002407,GO:0002543,GO:0005227,GO:0005229,GO:0005244,GO:0005247,GO:0005622,GO:0005829,GO:0005886,GO:0006812,GO:0006821,GO:0007596,GO:0009986,GO:0016020,GO:0017121,GO:0017128,GO:0030501,GO:0032060,GO:0034220,GO:0034707,GO:0034767,GO:0035579,GO:0035590,GO:0035630,GO:0035725,GO:0042803,GO:0043065,GO:0043312,GO:0045794,GO:0046931,GO:0060100,GO:0061589,GO:0061590,GO:0061591,GO:0070062,GO:0070588,GO:…	dendritic cell chemotaxis|activation of blood coagulation via clotting cascade|calcium activated cation channel activity|intracellular calcium activated chloride channel activity|voltage-gated ion channel activity|voltage-gated chloride channel activity|intracellular|cytosol|plasma membrane|cation transport|chloride transport|blood coagulation|cell surface|membrane|phospholipid scrambling|phospho…
ANO8	7.235330329890273	6.38812678317254	6.507175208243741	7.129735299083429	7.494814430689289	8.500224176299144	7.782726581017289	6.862593295732963	7.3424144185289695	7.176216508798647	GeneID:100146761	ANO8	Anoctamin-8	GO:0005229,GO:0005788,GO:0005886,GO:0006821,GO:0016021,GO:0034220,GO:0043687,GO:0044267	intracellular calcium activated chloride channel activity|endoplasmic reticulum lumen|plasma membrane|chloride transport|integral component of membrane|ion transmembrane transport|post-translational protein modification|cellular protein metabolic process
ANO9	0.5593796414830543	0.2855728949512992	0.2759354713847236	0.4076191576803035	0.3384548236011502	0.3434523800985884	0.394722576064292	0.3808430340258667	0.4893537613993642	0.3946454601324674	GeneID:100054456	ANO9	Anoctamin-9	GO:0005229,GO:0005622,GO:0005886,GO:0006821,GO:0016021,GO:0017128,GO:0034220,GO:0061589,GO:0061590,GO:0061591,GO:1902939	intracellular calcium activated chloride channel activity|intracellular|plasma membrane|chloride transport|integral component of membrane|phospholipid scramblase activity|ion transmembrane transport|calcium activated phosphatidylserine scrambling|calcium activated phosphatidylcholine scrambling|calcium activated galactosylceramide scrambling|negative regulation of intracellular calcium activated …
ANOS1	0.0	0.0	0.003477514983436368	0.0	0.0	0.0	0.0	0.0	0.0	0.0	GeneID:100053718	ANOS1	Anosmin-1	GO:0004867,GO:0005201,GO:0005576,GO:0005615,GO:0005886,GO:0006935,GO:0007155,GO:0007411,GO:0008201,GO:0008543,GO:0031012	serine-type endopeptidase inhibitor activity|extracellular matrix structural constituent|extracellular region|extracellular space|plasma membrane|chemotaxis|cell adhesion|axon guidance|heparin binding|fibroblast growth factor receptor signaling pathway|extracellular matrix
ANP32A	19.748019569711694	19.999274330808355	19.27151090344373	18.226163342441602	17.295508130949937	20.027294167441198	20.223763493539952	21.147907893078692	21.279878148242517	19.458584648737503	GeneID:100065117	ANP32A	Acidic leucine-rich nuclear phosphoprotein 32 family member A	GO:0005634,GO:0005737,GO:0005783,GO:0006913,GO:0016363,GO:0042393,GO:0048471	nucleus|cytoplasm|endoplasmic reticulum|nucleocytoplasmic transport|nuclear matrix|histone binding|perinuclear region of cytoplasm
ANP32B	73.61286482178302	70.95995131333417	76.57910997701616	68.93934083463843	70.26373088148378	49.455065401252575	53.21066012048824	61.84860159432171	57.82491463473838	58.00478141301838	GeneID:100064179	ANP32B	Acidic leucine-rich nuclear phosphoprotein 32 family member B	GO:0005634,GO:0005737,GO:0005783,GO:0006913,GO:0042393,GO:0048471	nucleus|cytoplasm|endoplasmic reticulum|nucleocytoplasmic transport|histone binding|perinuclear region of cytoplasm
ANP32E	4.951279440609646	5.052266401112216	5.850171713062098	4.434303096878315	4.5283961223113565	3.5389441734057163	3.5781718884508313	4.486170541431051	4.669596401242551	4.590925877185222	GeneID:100054493,VGNC:VGNC:15356	Anp32e	Acidic leucine-rich nuclear phosphoprotein 32 family member E	GO:0000812,GO:0005634,GO:0005737,GO:0019212,GO:0031410,GO:0042393,GO:0043486	Swr1 complex|nucleus|cytoplasm|phosphatase inhibitor activity|cytoplasmic vesicle|histone binding|histone exchange
ANPEP	0.0	0.005503908284929479	0.0	0.0	0.0	0.0	0.0	0.0	0.0	0.0	GeneID:100050397,VGNC:VGNC:15357	ANPEP	Aminopeptidase N	GO:0001525,GO:0001618,GO:0004177,GO:0005615,GO:0005737,GO:0005765,GO:0005793,GO:0005886,GO:0006508,GO:0008237,GO:0008270,GO:0009897,GO:0016021,GO:0030154,GO:0030667,GO:0038023,GO:0042277,GO:0043171,GO:0043312,GO:0070006,GO:0070062	angiogenesis|virus receptor activity|aminopeptidase activity|extracellular space|cytoplasm|lysosomal membrane|endoplasmic reticulum-Golgi intermediate compartment|plasma membrane|proteolysis|metallopeptidase activity|zinc ion binding|external side of plasma membrane|integral component of membrane|cell differentiation|secretory granule membrane|signaling receptor activity|peptide binding|peptide c…
ANTXR1	27.76579795634929	29.624895739465302	30.920176630462674	27.404542325530738	28.94027452549399	21.0863686396027	22.352378498080427	23.4952764413783	24.176815747085715	24.884070208634	GeneID:100061334,VGNC:VGNC:15358	ANTXR1	Anthrax toxin receptor 1	GO:0001568,GO:0004888,GO:0005518,GO:0005886,GO:0009897,GO:0009986,GO:0010008,GO:0016021,GO:0022414,GO:0031258,GO:0031527,GO:0031532,GO:0034446,GO:0046872,GO:0051015,GO:1901202,GO:1901998,GO:1905050	blood vessel development|transmembrane signaling receptor activity|collagen binding|plasma membrane|external side of plasma membrane|cell surface|endosome membrane|integral component of membrane|reproductive process|lamellipodium membrane|filopodium membrane|actin cytoskeleton reorganization|substrate adhesion-dependent cell spreading|metal ion binding|actin filament binding|negative regulation o…
ANTXR2	14.051417528237051	14.95878497135077	15.620909493667659	13.587008751803769	14.07880904161428	10.373300453706367	10.765850433096276	12.092352539496082	12.092117378237967	11.579644528852944	GeneID:100051770,VGNC:VGNC:15359	ANTXR2	Anthrax toxin receptor 2	GO:0004888,GO:0005576,GO:0005789,GO:0005886,GO:0009897,GO:0009986,GO:0010008,GO:0016021,GO:0022414,GO:0046872,GO:1901998	transmembrane signaling receptor activity|extracellular region|endoplasmic reticulum membrane|plasma membrane|external side of plasma membrane|cell surface|endosome membrane|integral component of membrane|reproductive process|metal ion binding|toxin transport
ANXA1	738.0456688248596	667.7061583309816	731.9813452787303	658.3634405513203	622.9888060473419	683.0661526200441	612.6025463873711	721.9799454239297	704.7412994848672	634.3373456810808	GeneID:100033940	ANXA1	Annexin A1	GO:0001891,GO:0002250,GO:0002548,GO:0002685,GO:0005198,GO:0005509,GO:0005544,GO:0005615,GO:0005634,GO:0005737,GO:0006909,GO:0006954,GO:0007166,GO:0007187,GO:0008360,GO:0010165,GO:0014839,GO:0016323,GO:0016324,GO:0016328,GO:0019834,GO:0030073,GO:0030216,GO:0030659,GO:0030674,GO:0030850,GO:0031018,GO:0031232,GO:0031313,GO:0031340,GO:0031394,GO:0031514,GO:0031532,GO:0031901,GO:0032355,GO:0032652,GO:…	phagocytic cup|adaptive immune response|monocyte chemotaxis|regulation of leukocyte migration|structural molecule activity|calcium ion binding|calcium-dependent phospholipid binding|extracellular space|nucleus|cytoplasm|phagocytosis|inflammatory response|cell surface receptor signaling pathway|G protein-coupled receptor signaling pathway, coupled to cyclic nucleotide second messenger|regulation o…
ANXA10	0.0	0.0	0.0	0.0	0.0	0.0	0.0	0.0	0.0	0.0	GeneID:100067630	ANXA10	Annexin A10	GO:0005509,GO:0005544	calcium ion binding|calcium-dependent phospholipid binding
ANXA11	48.048255261544895	45.64782735287082	42.86309267577225	46.81934922288663	48.160298428485405	63.07704304142765	69.16989776949626	61.996694313981116	62.26110193041651	61.56033889392796	GeneID:100064425,VGNC:VGNC:15360	ANXA11	Annexin A11	GO:0005509,GO:0005544,GO:0005635,GO:0005654,GO:0005819,GO:0006909,GO:0008429,GO:0030496,GO:0032506,GO:0042470,GO:0044548,GO:0048306,GO:0051592	calcium ion binding|calcium-dependent phospholipid binding|nuclear envelope|nucleoplasm|spindle|phagocytosis|phosphatidylethanolamine binding|midbody|cytokinetic process|melanosome|S100 protein binding|calcium-dependent protein binding|response to calcium ion
ANXA13	0.5925452791433016	0.3498148216048857	0.4585606876246343	0.3843684519401186	0.4617427551180964	0.10311636369950906	0.13127201920668322	0.22106185727700706	0.1695613299434734	0.07583123769335033	GeneID:100067174,VGNC:VGNC:15361	ANXA13	Annexin A13	GO:0001786,GO:0005509,GO:0005544,GO:0005654,GO:0005886,GO:0016323,GO:0016324,GO:0042997,GO:0042998,GO:0045121,GO:0070382,GO:1901611	phosphatidylserine binding|calcium ion binding|calcium-dependent phospholipid binding|nucleoplasm|plasma membrane|basolateral plasma membrane|apical plasma membrane|negative regulation of Golgi to plasma membrane protein transport|positive regulation of Golgi to plasma membrane protein transport|membrane raft|exocytic vesicle|phosphatidylglycerol binding
ANXA2	988.9357689734752	921.96323683135	965.419221803979	949.471260619595	953.331636758907	900.6670767349782	866.6727810436577	877.4340239458838	883.5919242777884	858.0052293246814	GeneID:100054320,VGNC:VGNC:50573	ANXA2	Annexin A2
ANXA2R	0.0	0.0	0.0	0.0	0.0	0.0	0.0	0.0	0.0	0.0	GeneID:102150455	ANXA2R	Annexin-2 receptor	GO:0038023	signaling receptor activity
ANXA3	10.109673309640543	10.584464289032962	11.58880965448502	10.607410271514443	9.864464408077053	7.511846847106093	7.641771057624267	9.816232497646986	10.688526451597726	9.421539128429325	GeneID:100059394,VGNC:VGNC:15362	ANXA3	Annexin A3	GO:0005509,GO:0005544,GO:0005737,GO:0005829,GO:0005886,GO:0006909,GO:0010595,GO:0016020,GO:0019834,GO:0021766,GO:0030424,GO:0030425,GO:0030670,GO:0031100,GO:0042581,GO:0042742,GO:0043025,GO:0043312,GO:0045766,GO:0048306,GO:0051054,GO:0051091,GO:0051384,GO:0070062,GO:0070848	calcium ion binding|calcium-dependent phospholipid binding|cytoplasm|cytosol|plasma membrane|phagocytosis|positive regulation of endothelial cell migration|membrane|phospholipase A2 inhibitor activity|hippocampus development|axon|dendrite|phagocytic vesicle membrane|animal organ regeneration|specific granule|defense response to bacterium|neuronal cell body|neutrophil degranulation|positive regula…
ANXA4	55.70991102827424	53.672441440748266	60.77868657639085	52.46977459504587	54.45742021501731	41.15891708540218	41.08603586326407	45.40351894972146	44.06671751742925	44.566459305623866	GeneID:100050657,VGNC:VGNC:15363	ANXA4	Annexin A4	GO:0005509,GO:0005544,GO:0008201,GO:0035374,GO:0042802,GO:0048306	calcium ion binding|calcium-dependent phospholipid binding|heparin binding|chondroitin sulfate binding|identical protein binding|calcium-dependent protein binding
ANXA5	278.8027363139383	261.3184619782553	263.85113552815045	259.20986535996934	276.4979752960253	356.1340836738845	366.0633030450805	360.8266170083501	374.80154861567286	363.6777921416168	GeneID:100072241,VGNC:VGNC:15364	ANXA5	Annexin A5	GO:0005388,GO:0005509,GO:0005544,GO:0005622,GO:0007596,GO:0008201,GO:0009897,GO:0010033,GO:0017046,GO:0030195,GO:0030971,GO:0043065,GO:0051260,GO:0051283,GO:0051592,GO:0060090,GO:0071284,GO:0072563,GO:0097066,GO:0097211,GO:1901317,GO:1902721	calcium-transporting ATPase activity|calcium ion binding|calcium-dependent phospholipid binding|intracellular|blood coagulation|heparin binding|external side of plasma membrane|response to organic substance|peptide hormone binding|negative regulation of blood coagulation|receptor tyrosine kinase binding|positive regulation of apoptotic process|protein homooligomerization|negative regulation of se…
[truncated: 20,365 more rows]
